# Supplementary material for: Biodiversity and Conservation of Marine Mollusks in the Indo‐Pacific Convergence Zone
Source: Ecol Evol. 2025 Nov 12;15(11):e72364. doi: 10.1002/ece3.72364 (PMC12611349; doi:10.1002/ece3.72364)
Supplement: Supplementary file 2 — Table S1: List of mollusks of conservation concern in the IPCZ based on IUCN Red List and the CITES. [file ECE3-15-e72364-s003.csv]

Table S1. List of mollusks of conservation concern in the IPCZ based on IUCN Red List and the CITES
Class	Order	Family	Genus	Species	IUCN RedList	CITES
Bivalvia	Ostreida	Ostreidae	Alectryonella	Alectryonella plicatula	DD
Bivalvia	Mytilida	Mytilidae	Bathymodiolus	Bathymodiolus septemdierum	EN
Bivalvia	Mytilida	Mytilidae	Gigantidas	Gigantidas horikoshii	CR
Bivalvia	Cardiida	Cardiidae	Hippopus	Hippopus hippopus		II
Bivalvia	Cardiida	Cardiidae	Hippopus	Hippopus porcellanus		II
Bivalvia	Ostreida	Ostreidae	Planostrea	Planostrea pestigris	LC
Bivalvia	Ostreida	Ostreidae	Saccostrea	Saccostrea scyphophilla	LC
Bivalvia	Ostreida	Ostreidae	Talonostrea	Talonostrea talonata	DD
Bivalvia	Cardiida	Cardiidae	Tridacna	Tridacna crocea		II
Bivalvia	Cardiida	Cardiidae	Tridacna	Tridacna derasa		II
Bivalvia	Cardiida	Cardiidae	Tridacna	Tridacna gigas		II
Bivalvia	Cardiida	Cardiidae	Tridacna	Tridacna maxima		II
Bivalvia	Cardiida	Cardiidae	Tridacna	Tridacna noae		II
Bivalvia	Cardiida	Cardiidae	Tridacna	Tridacna squamosa		II
Cephalopoda	Octopoda	Octopodidae	Abdopus	Abdopus abaculus	DD
Cephalopoda	Octopoda	Octopodidae	Abdopus	Abdopus aculeatus	LC
Cephalopoda	Oegopsida	Enoploteuthidae	Abralia	Abralia andamanica	LC
Cephalopoda	Oegopsida	Enoploteuthidae	Abraliopsis	Abraliopsis felis	LC
Cephalopoda	Octopoda	Octopodidae	Ameloctopus	Ameloctopus litoralis	LC
Cephalopoda	Octopoda	Octopodidae	Amphioctopus	Amphioctopus aegina	LC
Cephalopoda	Octopoda	Octopodidae	Amphioctopus	Amphioctopus exannulatus	LC
Cephalopoda	Octopoda	Octopodidae	Amphioctopus	Amphioctopus kagoshimensis	LC
Cephalopoda	Octopoda	Octopodidae	Amphioctopus	Amphioctopus marginatus	LC
Cephalopoda	Octopoda	Octopodidae	Amphioctopus	Amphioctopus mototi	LC
Cephalopoda	Octopoda	Octopodidae	Amphioctopus	Amphioctopus siamensis	LC
Cephalopoda	Octopoda	Argonautidae	Argonauta	Argonauta argo	LC
Cephalopoda	Octopoda	Argonautidae	Argonauta	Argonauta hians	LC
Cephalopoda	Myopsida	Australiteuthidae	Australiteuthis	Australiteuthis aldrichi	LC
Cephalopoda	Octopoda	Octopodidae	Callistoctopus	Callistoctopus aspilosomatis	LC
Cephalopoda	Octopoda	Octopodidae	Callistoctopus	Callistoctopus dierythraeus	LC
Cephalopoda	Octopoda	Octopodidae	Callistoctopus	Callistoctopus graptus	LC
Cephalopoda	Octopoda	Octopodidae	Callistoctopus	Callistoctopus luteus	LC
Cephalopoda	Octopoda	Octopodidae	Callistoctopus	Callistoctopus macropus	LC
Cephalopoda	Octopoda	Octopodidae	Callistoctopus	Callistoctopus ornatus	LC
Cephalopoda	Bathyteuthida	Chtenopterygidae	Chtenopteryx	Chtenopteryx sicula	DD
Cephalopoda	Oegopsida	Cycloteuthidae	Discoteuthis	Discoteuthis discus	LC
Cephalopoda	Oegopsida	Ommastrephidae	Dosidicus	Dosidicus gigas	DD
Cephalopoda	Octopoda	Enteroctopodidae	Enteroctopus	Enteroctopus dofleini	LC
Cephalopoda	Sepiida	Sepiolidae	Euprymna	Euprymna berryi	DD
Cephalopoda	Sepiida	Sepiolidae	Euprymna	Euprymna hyllebergi	DD
Cephalopoda	Octopoda	Alloposidae	Haliphron	Haliphron atlanticus	LC
Cephalopoda	Octopoda	Octopodidae	Hapalochlaena	Hapalochlaena fasciata	LC
Cephalopoda	Octopoda	Octopodidae	Hapalochlaena	Hapalochlaena lunulata	LC
Cephalopoda	Octopoda	Octopodidae	Hapalochlaena	Hapalochlaena maculosa	LC
Cephalopoda	Oegopsida	Histioteuthidae	Histioteuthis	Histioteuthis miranda	LC
Cephalopoda	Oegopsida	Histioteuthidae	Histioteuthis	Histioteuthis pacifica	DD
Cephalopoda	Oegopsida	Histioteuthidae	Histioteuthis	Histioteuthis reversa	LC
Cephalopoda	Idiosepida	Idiosepiidae	Idiosepius	Idiosepius pygmaeus	DD
Cephalopoda	Myopsida	Loliginidae	Loliolus	Loliolus sumatrensis	DD
Cephalopoda	Nautilida	Nautilidae	Nautilus	Nautilus belauensis	NT	II
Cephalopoda	Nautilida	Nautilidae	Nautilus	Nautilus macromphalus	DD	II
Cephalopoda	Nautilida	Nautilidae	Nautilus	Nautilus pompilius		II
Cephalopoda	Nautilida	Nautilidae	Nautilus	Nautilus stenomphalus		II
Cephalopoda	Oegopsida	Octopoteuthidae	Octopoteuthis	Octopoteuthis sicula	DD
Cephalopoda	Octopoda	Octopodidae	Octopus	Octopus bocki	DD
Cephalopoda	Octopoda	Octopodidae	Octopus	Octopus briareus	LC
Cephalopoda	Octopoda	Octopodidae	Octopus	Octopus cyanea	LC
Cephalopoda	Octopoda	Octopodidae	Octopus	Octopus hubbsorum	LC
Cephalopoda	Octopoda	Octopodidae	Octopus	Octopus microphthalmus	DD
Cephalopoda	Octopoda	Octopodidae	Octopus	Octopus oculifer	LC
Cephalopoda	Octopoda	Octopodidae	Octopus	Octopus pallidus	LC
Cephalopoda	Octopoda	Octopodidae	Octopus	Octopus vitiensis	DD
Cephalopoda	Octopoda	Octopodidae	Octopus	Octopus vulgaris	LC
Cephalopoda	Octopoda	Octopodidae	Octopus	Octopus wolfi	LC
Cephalopoda	Octopoda	Opisthoteuthidae	Opisthoteuthis	Opisthoteuthis depressa	DD
Cephalopoda	Sepiida	Sepiolidae	Rossia	Rossia macrosoma	DD
Cephalopoda	Sepiida	Sepiidae	Sepia	Sepia brevimana	DD
Cephalopoda	Sepiida	Sepiidae	Sepia	Sepia mira	LC
Cephalopoda	Sepiida	Sepiidae	Sepia	Sepia officinalis	LC
Cephalopoda	Sepiida	Sepiidae	Sepia	Sepia whitleyana	DD
Cephalopoda	Sepiida	Sepiadariidae	Sepiadarium	Sepiadarium austrinum	DD
Cephalopoda	Sepiida	Sepiidae	Sepiella	Sepiella inermis	DD
Cephalopoda	Sepiida	Sepiidae	Sepiella	Sepiella mangkangunga	LC
Cephalopoda	Sepiida	Sepiidae	Sepiella	Sepiella ocellata	DD
Cephalopoda	Sepiida	Sepiidae	Sepiella	Sepiella ornata	DD
Cephalopoda	Sepiida	Sepiolidae	Sepiolina	Sepiolina nipponensis	DD
Cephalopoda	Sepiida	Sepiadariidae	Sepioloidea	Sepioloidea lineolata	DD
Cephalopoda	Myopsida	Loliginidae	Sepioteuthis	Sepioteuthis lessoniana	DD
Cephalopoda	Myopsida	Loliginidae	Sepioteuthis	Sepioteuthis sepioidea	LC
Cephalopoda	Spirulida	Spirulidae	Spirula	Spirula spirula	LC
Cephalopoda	Oegopsida	Ommastrephidae	Sthenoteuthis	Sthenoteuthis oualaniensis	LC
Cephalopoda	Octopoda	Octopodidae	Thaumoctopus	Thaumoctopus mimicus	LC
Cephalopoda	Oegopsida	Thysanoteuthidae	Thysanoteuthis	Thysanoteuthis rhombus	LC
Cephalopoda	Oegopsida	Ommastrephidae	Todarodes	Todarodes pacificus	LC
Cephalopoda	Octopoda	Tremoctopodidae	Tremoctopus	Tremoctopus gracilis	LC
Cephalopoda	Myopsida	Loliginidae	Uroteuthis	Uroteuthis chinensis	DD
Cephalopoda	Octopoda	Octopodidae	Wunderpus	Wunderpus photogenicus	LC
Gastropoda	Neogastropoda	Conidae	Conasprella	Conasprella aculeiformis	DD
Gastropoda	Neogastropoda	Conidae	Conasprella	Conasprella baileyi	LC
Gastropoda	Neogastropoda	Conidae	Conasprella	Conasprella boholensis	LC
Gastropoda	Neogastropoda	Conidae	Conasprella	Conasprella comatosa	LC
Gastropoda	Neogastropoda	Conidae	Conasprella	Conasprella hopwoodi	LC
Gastropoda	Neogastropoda	Conidae	Conasprella	Conasprella ichinoseana	LC
Gastropoda	Neogastropoda	Conidae	Conasprella	Conasprella insculpta	LC
Gastropoda	Neogastropoda	Conidae	Conasprella	Conasprella ione	LC
Gastropoda	Neogastropoda	Conidae	Conasprella	Conasprella joliveti	DD
Gastropoda	Neogastropoda	Conidae	Conasprella	Conasprella kimioi	LC
Gastropoda	Neogastropoda	Conidae	Conasprella	Conasprella memiae	LC
Gastropoda	Neogastropoda	Conidae	Conasprella	Conasprella orbignyi	LC
Gastropoda	Neogastropoda	Conidae	Conasprella	Conasprella pagoda	LC
Gastropoda	Neogastropoda	Conidae	Conus	Conus achatinus	LC
Gastropoda	Neogastropoda	Conidae	Conus	Conus acutangulus	LC
Gastropoda	Neogastropoda	Conidae	Conus	Conus alabaster	DD
Gastropoda	Neogastropoda	Conidae	Conus	Conus amadis	LC
Gastropoda	Neogastropoda	Conidae	Conus	Conus ammiralis	LC
Gastropoda	Neogastropoda	Conidae	Conus	Conus andamanensis	DD
Gastropoda	Neogastropoda	Conidae	Conus	Conus andremenezi	LC
Gastropoda	Neogastropoda	Conidae	Conus	Conus arenatus	LC
Gastropoda	Neogastropoda	Conidae	Conus	Conus armadillo	LC
Gastropoda	Neogastropoda	Conidae	Conus	Conus artoptus	LC
Gastropoda	Neogastropoda	Conidae	Conus	Conus asiaticus	LC
Gastropoda	Neogastropoda	Conidae	Conus	Conus aulicus	LC
Gastropoda	Neogastropoda	Conidae	Conus	Conus aureus	LC
Gastropoda	Neogastropoda	Conidae	Conus	Conus aurisiacus	LC
Gastropoda	Neogastropoda	Conidae	Conus	Conus austroviola	DD
Gastropoda	Neogastropoda	Conidae	Conus	Conus axelrodi	LC
Gastropoda	Neogastropoda	Conidae	Conus	Conus balteatus	LC
Gastropoda	Neogastropoda	Conidae	Conus	Conus bandanus	LC
Gastropoda	Neogastropoda	Conidae	Conus	Conus barbieri	LC
Gastropoda	Neogastropoda	Conidae	Conus	Conus barthelemyi	LC
Gastropoda	Neogastropoda	Conidae	Conus	Conus bengalensis	LC
Gastropoda	Neogastropoda	Conidae	Conus	Conus betulinus	LC
Gastropoda	Neogastropoda	Conidae	Conus	Conus biliosus	LC
Gastropoda	Neogastropoda	Conidae	Conus	Conus blanfordianus	DD
Gastropoda	Neogastropoda	Conidae	Conus	Conus boeticus	LC
Gastropoda	Neogastropoda	Conidae	Conus	Conus bullatus	LC
Gastropoda	Neogastropoda	Conidae	Conus	Conus canonicus	LC
Gastropoda	Neogastropoda	Conidae	Conus	Conus capitanellus	LC
Gastropoda	Neogastropoda	Conidae	Conus	Conus capitaneus	LC
Gastropoda	Neogastropoda	Conidae	Conus	Conus caracteristicus	LC
Gastropoda	Neogastropoda	Conidae	Conus	Conus catus	LC
Gastropoda	Neogastropoda	Conidae	Conus	Conus chaldaeus	LC
Gastropoda	Neogastropoda	Conidae	Conus	Conus chiangi	LC
Gastropoda	Neogastropoda	Conidae	Conus	Conus circumcisus	LC
Gastropoda	Neogastropoda	Conidae	Conus	Conus cocceus	LC
Gastropoda	Neogastropoda	Conidae	Conus	Conus coelinae	LC
Gastropoda	Neogastropoda	Conidae	Conus	Conus coffeae	LC
Gastropoda	Neogastropoda	Conidae	Conus	Conus collisus	LC
Gastropoda	Neogastropoda	Conidae	Conus	Conus consors	LC
Gastropoda	Neogastropoda	Conidae	Conus	Conus corallinus	LC
Gastropoda	Neogastropoda	Conidae	Conus	Conus cordigera	LC
Gastropoda	Neogastropoda	Conidae	Conus	Conus crocatus	LC
Gastropoda	Neogastropoda	Conidae	Conus	Conus dayriti	LC
Gastropoda	Neogastropoda	Conidae	Conus	Conus distans	LC
Gastropoda	Neogastropoda	Conidae	Conus	Conus dusaveli	LC
Gastropoda	Neogastropoda	Conidae	Conus	Conus ebraeus	LC
Gastropoda	Neogastropoda	Conidae	Conus	Conus eburneus	LC
Gastropoda	Neogastropoda	Conidae	Conus	Conus emaciatus	LC
Gastropoda	Neogastropoda	Conidae	Conus	Conus episcopatus	LC
Gastropoda	Neogastropoda	Conidae	Conus	Conus eximius	LC
Gastropoda	Neogastropoda	Conidae	Conus	Conus ferrugineus	LC
Gastropoda	Neogastropoda	Conidae	Conus	Conus figulinus	LC
Gastropoda	Neogastropoda	Conidae	Conus	Conus flavidus	LC
Gastropoda	Neogastropoda	Conidae	Conus	Conus frigidus	LC
Gastropoda	Neogastropoda	Conidae	Conus	Conus generalis	LC
Gastropoda	Neogastropoda	Conidae	Conus	Conus geographus	LC
Gastropoda	Neogastropoda	Conidae	Conus	Conus gigasulcatus	LC
Gastropoda	Neogastropoda	Conidae	Conus	Conus glans	LC
Gastropoda	Neogastropoda	Conidae	Conus	Conus grangeri	LC
Gastropoda	Neogastropoda	Conidae	Conus	Conus hirasei	LC
Gastropoda	Neogastropoda	Conidae	Conus	Conus imperialis	LC
Gastropoda	Neogastropoda	Conidae	Conus	Conus kintoki	LC
Gastropoda	Neogastropoda	Conidae	Conus	Conus kuroharai	LC
Gastropoda	Neogastropoda	Conidae	Conus	Conus legatus	LC
Gastropoda	Neogastropoda	Conidae	Conus	Conus lenavati	LC
Gastropoda	Neogastropoda	Conidae	Conus	Conus litoglyphus	LC
Gastropoda	Neogastropoda	Conidae	Conus	Conus litteratus	LC
Gastropoda	Neogastropoda	Conidae	Conus	Conus lividus	LC
Gastropoda	Neogastropoda	Conidae	Conus	Conus lizardensis	LC
Gastropoda	Neogastropoda	Conidae	Conus	Conus lynceus	LC
Gastropoda	Neogastropoda	Conidae	Conus	Conus magus	LC
Gastropoda	Neogastropoda	Conidae	Conus	Conus mcbridei	DD
Gastropoda	Neogastropoda	Conidae	Conus	Conus miles	LC
Gastropoda	Neogastropoda	Conidae	Conus	Conus miliaris	LC
Gastropoda	Neogastropoda	Conidae	Conus	Conus miniexcelsus	DD
Gastropoda	Neogastropoda	Conidae	Conus	Conus mitratus	LC
Gastropoda	Neogastropoda	Conidae	Conus	Conus moluccensis	LC
Gastropoda	Neogastropoda	Conidae	Conus	Conus monachus	LC
Gastropoda	Neogastropoda	Conidae	Conus	Conus moncuri	DD
Gastropoda	Neogastropoda	Conidae	Conus	Conus moreleti	LC
Gastropoda	Neogastropoda	Conidae	Conus	Conus mucronatus	LC
Gastropoda	Neogastropoda	Conidae	Conus	Conus muriculatus	LC
Gastropoda	Neogastropoda	Conidae	Conus	Conus musicus	LC
Gastropoda	Neogastropoda	Conidae	Conus	Conus mustelinus	LC
Gastropoda	Neogastropoda	Conidae	Conus	Conus neptunus	LC
Gastropoda	Neogastropoda	Conidae	Conus	Conus nigropunctatus	LC
Gastropoda	Neogastropoda	Conidae	Conus	Conus nobilis	LC
Gastropoda	Neogastropoda	Conidae	Conus	Conus nussatella	LC
Gastropoda	Neogastropoda	Conidae	Conus	Conus obscurus	LC
Gastropoda	Neogastropoda	Conidae	Conus	Conus ochroleucus	LC
Gastropoda	Neogastropoda	Conidae	Conus	Conus omaria	LC
Gastropoda	Neogastropoda	Conidae	Conus	Conus parius	LC
Gastropoda	Neogastropoda	Conidae	Conus	Conus pennaceus	LC
Gastropoda	Neogastropoda	Conidae	Conus	Conus pertusus	LC
Gastropoda	Neogastropoda	Conidae	Conus	Conus planorbis	LC
Gastropoda	Neogastropoda	Conidae	Conus	Conus praecellens	LC
Gastropoda	Neogastropoda	Conidae	Conus	Conus pulicarius	LC
Gastropoda	Neogastropoda	Conidae	Conus	Conus quercinus	LC
Gastropoda	Neogastropoda	Conidae	Conus	Conus rattus	LC
Gastropoda	Neogastropoda	Conidae	Conus	Conus rolani	LC
Gastropoda	Neogastropoda	Conidae	Conus	Conus sponsalis	LC
Gastropoda	Neogastropoda	Conidae	Conus	Conus stercusmuscarum	LC
Gastropoda	Neogastropoda	Conidae	Conus	Conus striatus	LC
Gastropoda	Neogastropoda	Conidae	Conus	Conus striolatus	LC
Gastropoda	Neogastropoda	Conidae	Conus	Conus stupa	LC
Gastropoda	Neogastropoda	Conidae	Conus	Conus sugimotonis	LC
Gastropoda	Neogastropoda	Conidae	Conus	Conus suturatus	LC
Gastropoda	Neogastropoda	Conidae	Conus	Conus terebra	LC
Gastropoda	Neogastropoda	Conidae	Conus	Conus tessulatus	LC
Gastropoda	Neogastropoda	Conidae	Conus	Conus textile	LC
Gastropoda	Neogastropoda	Conidae	Conus	Conus thomae	LC
Gastropoda	Neogastropoda	Conidae	Conus	Conus tribblei	LC
Gastropoda	Neogastropoda	Conidae	Conus	Conus trigonus	LC
Gastropoda	Neogastropoda	Conidae	Conus	Conus tulipa	LC
Gastropoda	Neogastropoda	Conidae	Conus	Conus varius	LC
Gastropoda	Neogastropoda	Conidae	Conus	Conus vexillum	LC
Gastropoda	Neogastropoda	Conidae	Conus	Conus victoriae	LC
Gastropoda	Neogastropoda	Conidae	Conus	Conus viola	LC
Gastropoda	Neogastropoda	Conidae	Conus	Conus virgo	LC
Gastropoda	Neogastropoda	Conidae	Conus	Conus zonatus	LC
Gastropoda	Neomphalida	Neomphalidae	Cyathermia	Cyathermia naticoides	NT
Gastropoda	Lepetellida	Haliotidae	Haliotis	Haliotis discus	EN
Gastropoda	Lepetellida	Haliotidae	Haliotis	Haliotis laevigata	VU
Gastropoda	Trochida	Skeneidae	Iheyaspira	Iheyaspira lequios	CR
Gastropoda	Littorinimorpha	Elachisinidae	Laeviphitus	Laeviphitus japonicus	CR
Gastropoda	Lepetellida	Lepetodrilidae	Lepetodrilus	Lepetodrilus nux	EN
Gastropoda	Trochida	Margaritidae	Margarites	Margarites ryukyuensis	EN
Gastropoda	Neogastropoda	Mangeliidae	Oenopota	Oenopota ogasawarana	NT
Gastropoda	Neogastropoda	Conidae	Profundiconus	Profundiconus profundorum	LC
Gastropoda	Neogastropoda	Conidae	Profundiconus	Profundiconus teramachii	LC
Gastropoda	Lepetellida	Fissurellidae	Puncturella	Puncturella parvinobilis	EN
Gastropoda	Lepetellida	Pyropeltidae	Pyropelta	Pyropelta ryukyuensis	EN
Gastropoda	Cycloneritida	Phenacolepadidae	Shinkailepas	Shinkailepas tollmanni	EN
Gastropoda	Neomphalida	Neomphalidae	Symmetromphalus	Symmetromphalus hageni	CR
Gastropoda	Trochida	Colloniidae	Thermocollonia	Thermocollonia jamsteci	EN
Polyplacophora	Lepidopleurida	Protochitonidae	Deshayesiella	Deshayesiella sirenkoi	NT
	Note
	CR	Criticaaly Endangered
	EN	Endangered
	VU	Vulnerable
	NT	Near Threatened
	LC	Least Concern
	DD	Data Difficent
	II	Appendix II
