# Supplementary material for: Biodiversity and Conservation of Marine Mollusks in the Indo‐Pacific Convergence Zone
Source: Ecol Evol. 2025 Nov 12;15(11):e72364. doi: 10.1002/ece3.72364 (PMC12611349; doi:10.1002/ece3.72364)
Supplement: Supplementary file 3 — Table S2: Distribution of biological and hotspots in 1‐degree cells. [file ECE3-15-e72364-s002.csv]

Table S2: Distribution of Shannon sample effort(SE), species richness (SR), and shannon wiener index(SN) for all molluscan species (ALL)��all molluscan species excluding protected species (ALL NP), threatened molluscan species (TSP) and biogenic habitat (CSM, including coral, seagrass and mangrove) ,their hotspots and priority attributes in 1 degree cells.
Centre_Lon	Centre_Lat	All_SE	All_SR	All_SN	All NP_SE	All NP_SR	All NP_SN	TSP_SE	TSP_SR	TSP_SN	CSM_SE	CSM_SR	coral_SR	mangrove_SR	seagrass_SR	CSM_SN	SE Hotspots_GI_star	SE Hotspots_significance	SR Hotspots_GI_star	SR Hotspots_significance	SN Hotspots_GI_star	SN Hotspots_significance
90.5	22.5	0	0	0	0	0	0	0	0	0	10	1	0	1	0	0
90.5	21.5	0	0	0	0	0	0	0	0	0	12	1	0	1	0	0
91.5	21.5	3	3	1.098612289	3	3	1.098612289	0	0	0	5	1	0	1	0	0
91.5	22.5	0	0	0	0	0	0	0	0	0	21	1	0	1	0	0
92.5	12.5	7	7	1.945910149	6	6	1.791759469	1	1	0	51	2	1	1	0	0.692993279			1.959556692	Hotspot 90%
92.5	11.5	26	22	3.014630014	18	15	2.649158683	8	7	1.831020481	48	3	1	1	1	0.819857451
92.5	9.5	4	4	1.386294361	4	4	1.386294361	0	0	0	6	2	1	1	0	0.450561209			1.904576305	Hotspot 90%
92.5	8.5	0	0	0	0	0	0	0	0	0	1	1	1	0	0	0			1.739421745	Hotspot 90%
92.5	21.5	0	0	0	0	0	0	0	0	0	6	1	0	1	0	0
92.5	10.5	0	0	0	0	0	0	0	0	0	18	3	1	1	1	0.79098735
92.5	13.5	0	0	0	0	0	0	0	0	0	26	3	1	1	1	1.015832175
92.5	20.5	0	0	0	0	0	0	0	0	0	33	3	1	1	1	0.33987883
93.5	12.5	14	11	2.242973226	7	7	1.945910149	7	4	1.153741943	6	2	1	1	0	0.689009238			1.848154457	Hotspot 90%
93.5	11.5	12	7	1.791759469	7	5	1.549826046	5	2	0.500402424	3	3	1	1	1	1.054920168
93.5	8.5	47	34	3.455571541	47	34	3.455571541	0	0	0	19	3	1	1	1	0.612869452
93.5	6.5	9	7	1.889159164	5	4	1.33217904	4	3	1.039720771	7	2	1	1	0	0.529706199
93.5	-16.5	1	1	0	1	1	0	0	0	0	0	0	0	0	0	0
93.5	7.5	3	3	1.098612289	0	0	0	3	3	1.098612289	23	3	1	1	1	0.756283354
93.5	15.5	1	1	0	0	0	0	1	1	0	0	0	0	0	0	0
93.5	14.5	0	0	0	0	0	0	0	0	0	7	1	1	0	0	0
93.5	13.5	0	0	0	0	0	0	0	0	0	10	2	1	1	0	0.828741867
93.5	20.5	0	0	0	0	0	0	0	0	0	22	1	0	1	0	0
93.5	18.5	0	0	0	0	0	0	0	0	0	24	3	1	1	1	0.828741867
93.5	19.5	0	0	0	0	0	0	0	0	0	61	3	1	1	1	0.659475109
94.5	16.5	1	1	0	1	1	0	0	0	0	39	2	1	1	0	0.631005193
94.5	13.5	0	0	0	0	0	0	0	0	0	2	1	1	0	0	0
94.5	19.5	0	0	0	0	0	0	0	0	0	7	1	0	1	0	0
94.5	15.5	0	0	0	0	0	0	0	0	0	10	2	1	1	0	0.576334128
94.5	17.5	0	0	0	0	0	0	0	0	0	33	2	1	1	0	0.686961577
94.5	18.5	0	0	0	0	0	0	0	0	0	35	2	1	1	0	0.612821904
95.5	11.5	1	1	0	1	1	0	0	0	0	0	0	0	0	0	0
95.5	10.5	1	1	0	1	1	0	0	0	0	0	0	0	0	0	0
95.5	5.5	1	1	0	1	1	0	0	0	0	22	1	1	0	0	0
95.5	9.5	0	0	0.693147181	0	0	0.693147181	0	0	0	0	0	0	0	0	0					2.075276818	Hotspot 95%
95.5	6.5	0	0	0	0	0	0	0	0	0	1	1	1	0	0	0
95.5	3.5	0	0	0	0	0	0	0	0	0	1	1	1	0	0	0
95.5	16.5	0	0	0	0	0	0	0	0	0	10	1	0	1	0	0
95.5	4.5	0	0	0	0	0	0	0	0	0	13	1	1	0	0	0
95.5	15.5	0	0	0	0	0	0	0	0	0	18	1	0	1	0	0
95.5	2.5	0	0	0	0	0	0	0	0	0	20	2	1	1	0	0.646090505
96.5	2.5	1	1	0	1	1	0	0	0	0	25	1	1	0	0	0.149994924
96.5	-12.5	59	32	3.047034863	41	24	2.697423096	18	8	1.827174844	4	2	1	0	1	0.562335145
96.5	4.5	0	0	0	0	0	0	0	0	0	1	1	1	0	0	0
96.5	-11.5	0	0	0	0	0	0	0	0	0	1	1	1	0	0	0
96.5	16.5	0	0	0	0	0	0	0	0	0	11	1	0	1	0	0
96.5	3.5	0	0	0	0	0	0	0	0	0	18	2	1	1	0	0.450561209
97.5	12.5	1	1	0	1	1	0	0	0	0	12	1	1	0	0	0
97.5	11.5	3	3	1.098612289	2	2	0.693147181	1	1	0	6	1	1	0	0	0	1.707018622	Hotspot 90%
97.5	10.5	23	16	2.630554954	21	14	2.491493722	2	2	0.693147181	11	2	1	1	0	0.585952618
97.5	9.5	41	28	3.119842217	29	21	2.853177213	12	7	1.69878299	5	2	1	1	0	0.500402424			1.911962804	Hotspot 90%	2.248644576	Hotspot 95%
97.5	8.5	151	67	3.880900332	139	60	3.753620801	12	7	1.863679987	6	1	1	0	0	0			2.789420322	Hotspot 99%	3.66977552	Hotspot 99%
97.5	2.5	6	4	1.329661349	6	4	1.329661349	0	0	0	43	2	1	1	0	0.579915171
97.5	7.5	1	1	0	0	0	0	1	1	0	0	0	0	0	0	0
97.5	17.5	0	0	0	0	0	0	0	0	0	1	1	0	1	0	0
97.5	-0.5	0	0	0	0	0	0	0	0	0	2	1	1	0	0	0
97.5	13.5	0	0	0	0	0	0	0	0	0	3	2	1	0	1	0.636514168
97.5	5.5	0	0	0	0	0	0	0	0	0	6	1	0	1	0	0
97.5	4.5	0	0	0	0	0	0	0	0	0	6	1	0	1	0	0
97.5	3.5	0	0	0	0	0	0	0	0	0	8	2	1	1	0	0.598269589
97.5	14.5	0	0	0	0	0	0	0	0	0	9	2	1	1	0	0.610864302
97.5	15.5	0	0	0	0	0	0	0	0	0	13	1	0	1	0	0
97.5	0.5	0	0	0	0	0	0	0	0	0	16	2	1	1	0	0.465999257
97.5	16.5	0	0	0	0	0	0	0	0	0	19	1	0	1	0	0
97.5	1.5	0	0	0	0	0	0	0	0	0	31	2	1	1	0	0.683988433
98.5	10.5	3	3	1.098612289	2	2	0.693147181	1	1	0	71	2	1	1	0	0.672079388			1.821713113	Hotspot 90%	1.866980551	Hotspot 90%
98.5	9.5	29	22	2.978543935	21	16	2.664619195	8	6	1.667461933	31	3	1	1	1	0.714783355			1.9614246	Hotspot 95%	2.240123714	Hotspot 95%
98.5	8.5	112	72	4.118840827	106	67	4.04291639	6	5	1.560710409	36	3	1	1	1	0.584716149					3.381073703	Hotspot 99%
98.5	7.5	482	150	4.481575732	428	129	4.329809359	54	21	2.553738893	21	3	1	1	1	0.777462132					2.305844855	Hotspot 95%
98.5	6.5	5	4	1.33217904	3	3	1.098612289	2	1	0	0	0	0	0	0	0			1.677689577	Hotspot 90%	3.107630785	Hotspot 99%
98.5	1.5	1	1	0	1	1	0	0	0	0	51	3	1	1	1	0.679419923
98.5	11.5	4	2	0.693147181	0	0	0	4	2	0.693147181	51	2	1	1	0	0.596304722
98.5	14.5	0	0	0	0	0	0	0	0	0	4	1	0	1	0	0
98.5	2.5	0	0	0	0	0	0	0	0	0	6	2	1	1	0	0.673011667
98.5	-1.5	0	0	0	0	0	0	0	0	0	7	2	1	1	0	0.679193266
98.5	3.5	0	0	0	0	0	0	0	0	0	12	1	0	1	0	0
98.5	4.5	0	0	0	0	0	0	0	0	0	15	1	0	1	0	0
98.5	13.5	0	0	0	0	0	0	0	0	0	26	3	1	1	1	0.61612867
98.5	0.5	0	0	0	0	0	0	0	0	0	29	2	1	1	0	0.529706199
98.5	-0.5	0	0	0	0	0	0	0	0	0	43	2	1	1	0	0.590842246
98.5	12.5	0	0	0	0	0	0	0	0	0	60	2	1	1	0	0.577921795
99.5	11.5	4	3	1.039720771	4	3	1.039720771	0	0	0	7	2	1	1	0	0.562335145
99.5	10.5	305	63	3.682876573	289	58	3.603805448	16	5	1.190076307	21	2	1	1	0	0.664528439
99.5	9.5	24	15	2.36938212	15	13	2.523210953	9	2	0.348832096	32	3	1	1	1	0.775939123			1.715332675	Hotspot 90%	2.059010964	Hotspot 95%
99.5	7.5	56	33	3.278501739	46	30	3.196157124	10	3	1.029653014	44	3	1	1	1	0.703843328					2.126805186	Hotspot 95%
99.5	6.5	102	50	3.584066027	78	45	3.561509556	24	5	1.33859762	44	2	1	1	0	0.692278874			1.826255181	Hotspot 90%
99.5	13.5	0	0	0	0	0	0	0	0	0	3	1	0	1	0	0
99.5	8.5	0	0	0	0	0	0	0	0	0	3	1	0	1	0	0			3.480996998	Hotspot 99%
99.5	3.5	0	0	0	0	0	0	0	0	0	14	2	1	1	0	0.410116318
99.5	-2.5	0	0	0	0	0	0	0	0	0	23	2	1	1	0	0.67000898
99.5	0.5	0	0	0	0	0	0	0	0	0	24	2	1	1	0	0.681624434
99.5	-0.5	0	0	0	0	0	0	0	0	0	24	2	1	1	0	0.562335145
99.5	-1.5	0	0	0	0	0	0	0	0	0	28	2	1	1	0	0.693147181
100.5	13.5	10	8	2.025326221	10	8	2.025326221	0	0	0	19	1	0	1	0	0
100.5	12.5	26	19	2.844613584	24	18	2.787876228	2	1	0	9	2	1	1	0	0.688138814
100.5	10.5	1	1	0	1	1	0	0	0	0	0	0	0	0	0	0
100.5	9.5	17	12	2.394700406	17	12	2.394700406	0	0	0	6	2	1	0	1	0.540204142
100.5	6.5	6	4	1.242453325	6	4	1.242453325	0	0	0	12	2	1	1	0	0.348832096
100.5	5.5	50	21	2.759201194	49	20	2.715471511	1	1	0	17	2	1	1	0	0.362210557
100.5	4.5	4	4	1.386294361	4	4	1.386294361	0	0	0	18	1	0	1	0	0
100.5	-0.5	7	6	1.747868097	7	6	1.747868097	0	0	0	12	2	1	1	0	0.661563238
100.5	-1.5	9	9	2.197224577	8	8	2.079441542	1	1	0	43	2	1	1	0	0.689670928
100.5	8.5	0	0	0	0	0	0	0	0	0	10	2	1	1	0	0.271189373
100.5	2.5	0	0	0	0	0	0	0	0	0	10	1	0	1	0	0
100.5	7.5	0	0	0	0	0	0	0	0	0	19	1	0	1	0	0
100.5	-2.5	0	0	0	0	0	0	0	0	0	19	2	1	1	0	0.687786823
100.5	-3.5	0	0	0	0	0	0	0	0	0	27	2	1	1	0	0.665204265
101.5	12.5	18	13	2.47622065	13	10	2.204785417	5	3	1.054920168	17	3	1	1	1	0.773219608
101.5	10.5	1	1	0	1	1	0	0	0	0	0	0	0	0	0	0
101.5	9.5	2	2	0.693147181	2	2	0.693147181	0	0	0	0	0	0	0	0	0
101.5	7.5	13	9	2.098147389	13	9	2.098147389	0	0	0	0	0	0	0	0	0
101.5	3.5	1	1	0	1	1	0	0	0	0	5	1	0	1	0	0
101.5	2.5	2	2	0.693147181	2	2	0.693147181	0	0	0	16	1	0	1	0	0
101.5	13.5	0	0	0	0	0	0	0	0	0	2	1	0	1	0	0
101.5	1.5	0	0	0	0	0	0	0	0	0	3	1	0	1	0	0
101.5	-3.5	0	0	0	0	0	0	0	0	0	5	2	1	1	0	0.410116318
101.5	-2.5	0	0	0	0	0	0	0	0	0	6	1	0	1	0	0
101.5	6.5	0	0	0	0	0	0	0	0	0	16	2	0	1	1	0.214559155
102.5	12.5	4	4	1.386294361	1	1	0	3	3	1.098612289	27	2	1	1	0	0.31793678
102.5	11.5	10	9	2.163955657	8	7	1.906154747	2	2	0.693147181	18	2	1	1	0	0.692346967
102.5	7.5	11	11	2.397895273	11	11	2.397895273	0	0	0	0	0	0	0	0	0
102.5	5.5	43	30	3.096757595	29	26	3.223886068	14	4	0.895332666	15	2	1	1	0	0.621086375
102.5	10.5	0	0	0	0	0	0	0	0	0	1	1	1	0	0	0
102.5	9.5	0	0	0	0	0	0	0	0	0	1	1	1	0	0	0
102.5	6.5	0	0	0	0	0	0	0	0	0	6	1	0	1	0	0
102.5	2.5	0	0	0	0	0	0	0	0	0	9	2	1	1	0	0.887694276
102.5	-3.5	0	0	0	0	0	0	0	0	0	9	2	1	1	0	0.673011667
102.5	0.5	0	0	0	0	0	0	0	0	0	18	1	0	1	0	0	3.085653227	Hotspot 99%
102.5	-5.5	0	0	0	0	0	0	0	0	0	19	3	1	1	1	0.856997755
102.5	1.5	0	0	0	0	0	0	0	0	0	36	1	0	1	0	0
103.5	10.5	24	19	2.889242505	23	18	2.834125877	1	1	0	41	2	1	1	0	0.649987882
103.5	9.5	5	4	1.33217904	5	4	1.33217904	0	0	0	2	1	1	0	0	0
103.5	5.5	50	39	3.520191583	47	36	3.433305663	3	3	1.098612289	11	2	1	1	0	0.693147181
103.5	4.5	35	26	3.144314011	33	24	3.060562357	2	2	0.693147181	15	2	1	1	0	0.233791659
103.5	3.5	2	2	0.693147181	2	2	0.693147181	0	0	0	10	1	0	1	0	0					1.803771916	Hotspot 90%
103.5	1.5	2233	323	4.575780438	2180	313	4.522204335	53	10	2.050629903	51	3	1	1	1	0.934755633
103.5	0.5	1	1	0	0	0	0	1	1	0	66	2	1	1	0	0.573388221	3.794738976	Hotspot 99%
103.5	-1.5	0	0	0	0	0	0	0	0	0	3	1	0	1	0	0
103.5	-5.5	0	0	0	0	0	0	0	0	0	3	1	1	0	0	0
103.5	-4.5	0	0	0	0	0	0	0	0	0	6	1	1	0	0	0
103.5	2.5	0	0	0	0	0	0	0	0	0	8	2	1	1	0	0.636514168	2.252800224	Hotspot 95%	1.960478385	Hotspot 95%	1.746668164	Hotspot 90%
103.5	11.5	0	0	0	0	0	0	0	0	0	23	1	0	1	0	0.239217094
103.5	-0.5	0	0	0	0	0	0	0	0	0	36	1	0	1	0	0
104.5	10.5	2	2	0.693147181	2	2	0.693147181	0	0	0	24	2	1	1	0	0.401189862
104.5	9.5	3	2	0.636514168	3	2	0.636514168	0	0	0	13	2	1	1	0	0.579915171
104.5	2.5	196	78	3.884150408	168	72	3.819605865	28	6	1.400603433	23	3	1	1	1	0.777462132			1.95502991	Hotspot 90%
104.5	1.5	211	70	3.622001099	210	69	3.609052175	1	1	0	39	2	1	1	0	0.810150232	3.026097163	Hotspot 99%	2.356715546	Hotspot 95%	2.387868383	Hotspot 95%
104.5	0.5	11	10	2.271868513	11	10	2.271868513	0	0	0	94	3	1	1	1	0.763922479			1.804424641	Hotspot 90%
104.5	-5.5	1	1	0	1	1	0	0	0	0	41	2	1	1	0	0.690923309
104.5	8.5	0	0	0	0	0	0	0	0	0	8	1	0	1	0	0
104.5	-1.5	0	0	0	0	0	0	0	0	0	18	1	0	1	0	0
104.5	-2.5	0	0	0	0	0	0	0	0	0	35	1	0	1	0	0
104.5	-0.5	0	0	0	0	0	0	0	0	0	57	2	1	1	0	0.684097796
105.5	2.5	45	44	3.775855948	43	42	3.728960712	2	2	0.693147181	6	2	1	1	0	0.673011667
105.5	1.5	1	1	0	1	1	0	0	0	0	0	0	0	0	0	0
105.5	-2.5	1	1	0	1	1	0	0	0	0	38	2	1	1	0	0.343779564
105.5	-6.5	5	3	0.950270539	5	3	0.950270539	0	0	0	43	2	1	1	0	0.692201703
105.5	-10.5	34	30	3.36326707	21	20	2.978508421	13	10	2.245035274	9	2	1	0	1	0.636514168
105.5	-0.5	0	0	0	0	0	0	0	0	0	1	1	1	0	0	0.562335145
105.5	3.5	0	0	0	0	0	0	0	0	0	4	2	1	1	0	0.693147181
105.5	19.5	0	0	0	0	0	0	0	0	0	7	2	1	1	0	0.598269589
105.5	18.5	0	0	0	0	0	0	0	0	0	7	2	1	1	0	0.376770161
105.5	8.5	0	0	0	0	0	0	0	0	0	10	1	0	1	0	0
105.5	-4.5	0	0	0	0	0	0	0	0	0	12	1	0	1	0	0
105.5	-3.5	0	0	0	0	0	0	0	0	0	13	1	0	1	0	0
105.5	9.5	0	0	0	0	0	0	0	0	0	18	1	0	1	0	0
105.5	-5.5	0	0	0	0	0	0	0	0	0	40	2	1	1	0	0.686371452
105.5	-1.5	0	0	0	0	0	0	0	0	0	43	2	1	1	0	0.692900247
106.5	8.5	4	2	0.693147181	2	1	0	2	1	0	10	2	1	0	1	0.610864302
106.5	3.5	8	6	1.667461933	5	5	1.609437912	3	1	0	19	2	1	1	0	0.67652596
106.5	2.5	3	3	1.098612289	2	2	0.693147181	1	1	0	9	2	1	1	0	0.693147181
106.5	1.5	6	6	1.791759469	4	4	1.386294361	2	2	0.693147181	0	0	0	0	0	0
106.5	-5.5	30	17	2.6359764	24	15	2.556827168	6	2	0.450561209	26	2	1	1	0	0.479165624
106.5	-6.5	2	2	0.693147181	2	2	0.693147181	0	0	0	7	2	1	1	0	0.669327963
106.5	-7.5	10	8	2.025326221	9	7	1.889159164	1	1	0	7	2	1	1	0	0.682908105
106.5	19.5	0	0	0	0	0	0	0	0	0	1	1	0	1	0	0
106.5	0.5	0	0	0	0	0	0	0	0	0	1	1	1	0	0	0
106.5	-1.5	0	0	0	0	0	0	0	0	0	4	1	1	0	0	0
106.5	18.5	0	0	0	0	0	0	0	0	0	8	2	1	1	0	0.562335145
106.5	-3.5	0	0	0	0	0	0	0	0	0	9	2	1	1	0	0.682908105
106.5	10.5	0	0	0	0	0	0	0	0	0	18	1	0	1	0	0
106.5	20.5	0	0	0	0	0	0	0	0	0	20	1	0	1	0	0
106.5	17.5	0	0	0	0	0	0	0	0	0	23	2	0	1	1	0.271189373
106.5	9.5	0	0	0	0	0	0	0	0	0	25	1	0	1	0	0
106.5	-2.5	0	0	0	0	0	0	0	0	0	44	2	1	1	0	0.688333608
107.5	20.5	11	11	2.397895273	10	10	2.302585093	1	1	0	16	2	1	1	0	0.607693424
107.5	17.5	1	1	0	1	1	0	0	0	0	1	1	1	0	0	0
107.5	16.5	1	1	0	1	1	0	0	0	0	0	0	0	0	0	0
107.5	10.5	7	7	1.945910149	7	7	1.945910149	0	0	0	11	2	1	1	0	0.500402424
107.5	4.5	25	25	3.218875825	24	24	3.17805383	1	1	0	3	1	1	0	0	0
107.5	3.5	15	15	2.708050201	14	14	2.63905733	1	1	0	6	2	1	1	0	0.410116318
107.5	1.5	3	3	1.098612289	3	3	1.098612289	0	0	0	5	1	1	0	0	0
107.5	-2.5	10	7	1.886696785	10	7	1.886696785	0	0	0	35	2	1	1	0	0.671080654
107.5	-7.5	16	12	2.393312123	16	12	2.393312123	0	0	0	3	1	1	0	0	0
107.5	-10.5	3	3	1.098612289	2	2	0.693147181	1	1	0	0	0	0	0	0	0
107.5	-5.5	0	0	0	0	0	0	0	0	0	1	1	0	1	0	0
107.5	0.5	0	0	0	0	0	0	0	0	0	9	1	1	0	0	0
107.5	-6.5	0	0	0	0	0	0	0	0	0	11	2	1	1	0	0.562335145
107.5	21.5	0	0	0	0	0	0	0	0	0	22	1	0	1	0	0
107.5	-3.5	0	0	0	0	0	0	0	0	0	35	2	1	1	0	0.641317327
108.5	21.5	36	35	3.545010762	35	34	3.515739651	1	1	0	25	1	0	1	0	0
108.5	19.5	1	1	0	1	1	0	0	0	0	6	2	1	1	0	0.693147181
108.5	18.5	1	1	0	1	1	0	0	0	0	3	2	0	1	1	0.636514168
108.5	16.5	2	2	0.693147181	2	2	0.693147181	0	0	0	4	2	1	0	1	0.673011667
108.5	15.5	12	8	2.022808529	10	7	1.886696785	2	1	0	6	1	1	0	0	0
108.5	4.5	19	19	2.944438979	16	16	2.772588722	3	3	1.098612289	7	2	1	1	0	0.598269589
108.5	-7.5	5	5	1.609437912	4	4	1.386294361	1	1	0	11	2	1	1	0	0.655481774
108.5	1.5	0	0	0	0	0	0	0	0	0	2	1	0	1	0	0
108.5	10.5	0	0	0	0	0	0	0	0	0	3	2	1	1	0	0.693147181
108.5	-5.5	0	0	0	0	0	0	0	0	0	3	2	1	1	0	0.636514168
108.5	11.5	0	0	0	0	0	0	0	0	0	5	1	1	0	0	0
108.5	-1.5	0	0	0	0	0	0	0	0	0	13	2	1	1	0	0.540204142
108.5	0.5	0	0	0	0	0	0	0	0	0	14	2	1	1	0	0.690923309
108.5	-6.5	0	0	0	0	0	0	0	0	0	14	1	0	1	0	0
108.5	2.5	0	0	0	0	0	0	0	0	0	15	2	1	1	0	0.658109988
108.5	3.5	0	0	0	0	0	0	0	0	0	16	2	1	1	0	0.669327963
108.5	-3.5	0	0	0	0	0	0	0	0	0	27	2	1	1	0	0.630086145
108.5	-2.5	0	0	0	0	0	0	0	0	0	31	2	1	1	0	0.659711615
109.5	21.5	4	4	1.386294361	4	4	1.386294361	0	0	0	22	1	0	1	0	0
109.5	18.5	6	6	1.791759469	5	5	1.609437912	1	1	0	8	3	1	1	1	0.73562194
109.5	14.5	2	2	0.693147181	2	2	0.693147181	0	0	0	5	1	0	1	0	0
109.5	13.5	10	5	1.557113098	10	5	1.557113098	0	0	0	13	2	1	1	0	0.61724177
109.5	12.5	133	99	4.443458869	126	92	4.364564411	7	7	1.945910149	24	2	1	1	0	0.450561209
109.5	11.5	5	5	1.609437912	4	4	1.386294361	1	1	0	10	2	1	1	0	0.579915171
109.5	-8.5	1	1	0	0	0	0	1	1	0	0	0	0	0	0	0
109.5	15.5	0	0	0	0	0	0	0	0	0	1	1	1	0	0	0
109.5	0.5	0	0	0	0	0	0	0	0	0	4	1	0	1	0	0
109.5	20.5	0	0	0	0	0	0	0	0	0	5	1	0	1	0	0
109.5	2.5	0	0	0	0	0	0	0	0	0	6	2	1	1	0	0.540204142
109.5	-6.5	0	0	0	0	0	0	0	0	0	7	2	1	1	0	0.376770161
109.5	7.5	0	0	0	0	0	0	0	0	0	11	1	1	0	0	0
109.5	-7.5	0	0	0	0	0	0	0	0	0	13	2	1	1	0	0.233791659
109.5	19.5	0	0	0	0	0	0	0	0	0	16	3	1	1	1	0.808059929
109.5	-1.5	0	0	0	0	0	0	0	0	0	20	2	1	1	0	0.693147181
109.5	1.5	0	0	0	0	0	0	0	0	0	34	1	0	1	0	0
109.5	-0.5	0	0	0	0	0	0	0	0	0	35	1	0	1	0	0
110.5	20.5	1	1	0	1	1	0	0	0	0	12	3	1	1	1	0.425848449
110.5	18.5	8	8	2.079441542	7	7	1.945910149	1	1	0	5	2	0	1	1	0.450561209
110.5	17.5	1	1	0	1	1	0	0	0	0	0	0	0	0	0	0
110.5	-5.5	9	7	1.831020481	8	6	1.667461933	1	1	0	14	1	1	0	0	0
110.5	-6.5	8	6	1.732867951	7	5	1.549826046	1	1	0	14	2	1	1	0	0.519579839
110.5	-8.5	25	17	2.66435808	22	14	2.460908653	3	3	1.098612289	2	1	1	0	0	0.636514168
110.5	2.5	1	1	0	0	0	0	1	1	0	0	0	0	0	0	0
110.5	7.5	0	0	0	0	0	0	0	0	0	1	1	1	0	0	0
110.5	-1.5	0	0	0	0	0	0	0	0	0	1	1	0	1	0	0
110.5	21.5	0	0	0	0	0	0	0	0	0	10	2	0	1	1	0.286835983
110.5	19.5	0	0	0	0	0	0	0	0	0	15	3	1	1	1	0.823719732
110.5	1.5	0	0	0	0	0	0	0	0	0	30	1	0	1	0	0
110.5	-2.5	0	0	0	0	0	0	0	0	0	34	2	1	1	0	0.648279167
111.5	16.5	4	3	1.039720771	4	3	1.039720771	0	0	0	14	2	1	0	1	0.410116318
111.5	2.5	1	1	0	1	1	0	0	0	0	46	1	0	1	0	0
111.5	-8.5	3	3	1.098612289	3	3	1.098612289	0	0	0	0	0	0	0	0	0
111.5	-6.5	1	1	0	0	0	0	1	1	0	8	2	1	1	0	0.661563238
111.5	17.5	0	0	0	0	0	0	0	0	0	1	1	1	0	0	0
111.5	15.5	0	0	0	0	0	0	0	0	0	1	1	1	0	0	0
111.5	8.5	0	0	0	0	0	0	0	0	0	1	1	1	0	0	0
111.5	-3.5	0	0	0	0	0	0	0	0	0	7	1	0	1	0	0
111.5	-2.5	0	0	0	0	0	0	0	0	0	12	1	0	1	0	0
111.5	21.5	0	0	0	0	0	0	0	0	0	16	1	0	1	0	0
111.5	1.5	0	0	0	0	0	0	0	0	0	23	1	0	1	0	0
112.5	17.5	2	2	0.693147181	2	2	0.693147181	0	0	0	0	0	0	0	0	0
112.5	16.5	43	30	3.317750744	31	23	3.059354849	12	7	1.863679987	8	1	1	0	0	0
112.5	5.5	1	1	0	1	1	0	0	0	0	0	0	0	0	0	0
112.5	-5.5	1	1	0	1	1	0	0	0	0	18	3	1	1	1	0.729842919
112.5	-6.5	2	2	0.693147181	2	2	0.693147181	0	0	0	14	2	1	1	0	0.651756561
112.5	-8.5	5	5	1.609437912	5	5	1.609437912	0	0	0	10	2	1	1	0	0.325082973
112.5	22.5	0	0	0	0	0	0	0	0	0	1	1	0	1	0	0
112.5	7.5	0	0	0	0	0	0	0	0	0	1	1	1	0	0	0
112.5	2.5	0	0	0	0	0	0	0	0	0	1	1	0	1	0	0
112.5	-2.5	0	0	0	0	0	0	0	0	0	1	1	0	1	0	0
112.5	9.5	0	0	0	0	0	0	0	0	0	3	1	1	0	0	0
112.5	8.5	0	0	0	0	0	0	0	0	0	5	1	1	0	0	0
112.5	21.5	0	0	0	0	0	0	0	0	0	13	1	0	1	0	0
112.5	-3.5	0	0	0	0	0	0	0	0	0	13	1	0	1	0	0
112.5	-7.5	0	0	0	0	0	0	0	0	0	13	1	0	1	0	0
113.5	22.5	119	74	4.107770369	117	72	4.079344689	2	2	0.693147181	27	1	0	1	0	0
113.5	7.5	14	11	2.304619385	12	9	2.094729048	2	2	0.693147181	2	1	1	0	0	0
113.5	4.5	26	21	2.991501469	25	20	2.941616953	1	1	0	0	0	0	0	0	0
113.5	-6.5	11	11	2.397895273	11	11	2.397895273	0	0	0	5	2	1	1	0	0.682908105
113.5	-7.5	6	6	1.791759469	6	6	1.791759469	0	0	0	39	2	1	1	0	0.62549136
113.5	23.5	0	0	0	0	0	0	0	0	0	1	1	0	1	0	0
113.5	21.5	0	0	0	0	0	0	0	0	0	1	1	0	1	0	0
113.5	10.5	0	0	0	0	0	0	0	0	0	2	1	1	0	0	0
113.5	9.5	0	0	0	0	0	0	0	0	0	3	1	1	0	0	0
113.5	8.5	0	0	0	0	0	0	0	0	0	3	1	1	0	0	0
113.5	-8.5	0	0	0	0	0	0	0	0	0	6	1	1	0	0	0
113.5	3.5	0	0	0	0	0	0	0	0	0	13	2	1	1	0	0.636514168
113.5	-3.5	0	0	0	0	0	0	0	0	0	21	1	0	1	0	0
114.5	22.5	1816	309	4.940625803	1792	302	4.913406449	24	7	1.65330368	23	3	1	1	1	0.743564825
114.5	21.5	2	2	0.693147181	2	2	0.693147181	0	0	0	0	0	0	0	0	0
114.5	15.5	2	2	0.693147181	2	2	0.693147181	0	0	0	0	0	0	0	0	0
114.5	4.5	2	2	0.693147181	1	1	0	1	1	0	17	2	1	1	0	0.67652596
114.5	-7.5	9	6	1.676987774	8	5	1.494175138	1	1	0	35	3	1	1	1	0.733943999
114.5	-8.5	76	52	3.755972506	58	44	3.689734155	18	8	1.658110104	39	3	1	1	1	0.787480525	2.27629034	Hotspot 95%	3.145935972	Hotspot 99%	2.909368995	Hotspot 99%
114.5	-4.5	0	0	0	0	0	0	0	0	0	1	1	0	1	0	0
114.5	-6.5	0	0	0	0	0	0	0	0	0	1	1	1	0	0	0
114.5	5.5	0	0	0	0	0	0	0	0	0	5	1	1	0	0	0
114.5	8.5	0	0	0	0	0	0	0	0	0	7	1	1	0	0	0
114.5	-5.5	0	0	0	0	0	0	0	0	0	7	2	1	1	0	0.661563238
114.5	9.5	0	0	0	0	0	0	0	0	0	9	1	1	0	0	0
114.5	11.5	0	0	0	0	0	0	0	0	0	11	1	1	0	0	0
114.5	7.5	0	0	0	0	0	0	0	0	0	11	1	1	0	0	0
114.5	10.5	0	0	0	0	0	0	0	0	0	21	1	1	0	0	0
114.5	-3.5	0	0	0	0	0	0	0	0	0	23	1	0	1	0	0
115.5	5.5	21	19	2.912494403	18	17	2.813355405	3	2	0.636514168	36	2	1	1	0	0.608556886
115.5	-7.5	5	5	1.791759469	5	5	1.791759469	0	0	0	13	2	1	1	0	0.684231765	2.120024852	Hotspot 95%	4.183430465	Hotspot 99%	3.46858285	Hotspot 99%
115.5	-8.5	2602	489	5.491157853	2487	447	5.399250463	115	42	3.382082869	25	2	1	1	0	0.529706199			2.642496358	Hotspot 99%	1.979590923	Hotspot 95%
115.5	6.5	1	1	0	0	0	0	1	1	0	5	1	1	0	0	0
115.5	9.5	0	0	0	0	0	0	0	0	0	1	1	1	0	0	0
115.5	-4.5	0	0	0	0	0	0	0	0	0	6	1	1	0	0	0
115.5	10.5	0	0	0	0	0	0	0	0	0	8	1	1	0	0	0
115.5	22.5	0	0	0	0	0	0	0	0	0	10	2	0	1	1	0.271189373
115.5	-3.5	0	0	0	0	0	0	0	0	0	12	2	1	1	0	0.636514168
115.5	4.5	0	0	0	0	0	0	0	0	0	13	1	0	1	0	0
115.5	-6.5	0	0	0	0	0	0	0	0	0	43	3	1	1	1	0.617949634
116.5	20.5	5	5	1.609437912	5	5	1.609437912	0	0	0	2	1	1	0	0	0
116.5	7.5	3	3	1.098612289	3	3	1.098612289	0	0	0	9	2	1	1	0	0.585952618
116.5	6.5	28	22	3.016453999	20	17	2.787788119	8	5	1.494175138	50	2	1	1	0	0.692407353
116.5	5.5	28	22	3.035141433	25	20	2.941616953	3	2	0.636514168	2	1	0	1	0	0.655481774
116.5	-8.5	180	101	4.356969678	126	78	4.135520681	54	23	2.837469663	41	3	1	1	1	0.823040845			2.179641728	Hotspot 95%	3.074728268	Hotspot 99%
116.5	-1.5	1	1	0	0	0	0	1	1	0	33	2	1	1	0	0.355382896
116.5	-0.5	0	0	0	0	0	0	0	0	0	1	1	0	1	0	0
116.5	-9.5	0	0	0	0	0	0	0	0	0	1	1	1	0	0	0	2.100569428	Hotspot 95%	3.518957056	Hotspot 99%
116.5	3.5	0	0	0	0	0	0	0	0	0	2	1	0	1	0	0
116.5	-5.5	0	0	0	0	0	0	0	0	0	3	1	1	0	0	0
116.5	9.5	0	0	0	0	0	0	0	0	0	4	1	1	0	0	0
116.5	8.5	0	0	0	0	0	0	0	0	0	5	1	1	0	0	0
116.5	-6.5	0	0	0	0	0	0	0	0	0	5	2	1	1	0	0.410116318
116.5	23.5	0	0	0	0	0	0	0	0	0	10	2	0	1	1	0.500402424
116.5	-4.5	0	0	0	0	0	0	0	0	0	10	2	1	1	0	0.605797499
116.5	10.5	0	0	0	0	0	0	0	0	0	29	1	1	0	0	0
116.5	-3.5	0	0	0	0	0	0	0	0	0	33	2	1	1	0	0.562335145
116.5	11.5	0	0	0	0	0	0	0	0	0	40	1	1	0	0	0
116.5	-2.5	0	0	0	0	0	0	0	0	0	44	2	1	1	0	0.511740073
117.5	6.5	22	19	2.902002313	22	19	2.902002313	0	0	0	63	2	1	1	0	0.692849709
117.5	-2.5	1	1	0	1	1	0	0	0	0	31	1	1	0	0	0
117.5	-8.5	16	11	2.252728337	11	9	2.145841753	5	2	0.500402424	24	1	1	0	0	0					4.967230404	Hotspot 99%
117.5	-17.5	1	1	0	1	1	0	0	0	0	0	0	0	0	0	0
117.5	8.5	1	1	0	0	0	0	1	1	0	85	2	1	1	0	0.607366174
117.5	9.5	2	1	0	0	0	0	2	1	0	34	2	1	1	0	0.465999257
117.5	15.5	0	0	0	0	0	0	0	0	0	1	1	1	0	0	0
117.5	-9.5	0	0	0	0	0	0	0	0	0	1	1	1	0	0	0
117.5	-1.5	0	0	0	0	0	0	0	0	0	2	2	1	1	0	0.562335145
117.5	24.5	0	0	0	0	0	0	0	0	0	3	1	0	1	0	0
117.5	23.5	0	0	0	0	0	0	0	0	0	4	1	0	1	0	0
117.5	-4.5	0	0	0	0	0	0	0	0	0	6	1	1	0	0	0
117.5	1.5	0	0	0	0	0	0	0	0	0	7	1	0	1	0	0
117.5	-3.5	0	0	0	0	0	0	0	0	0	7	1	1	0	0	0
117.5	11.5	0	0	0	0	0	0	0	0	0	8	1	1	0	0	0
117.5	10.5	0	0	0	0	0	0	0	0	0	12	1	1	0	0	0
117.5	-5.5	0	0	0	0	0	0	0	0	0	13	1	1	0	0	0
117.5	5.5	0	0	0	0	0	0	0	0	0	15	1	0	1	0	0.191444082					2.059547855	Hotspot 95%
117.5	-7.5	0	0	0	0	0	0	0	0	0	19	1	1	0	0	0			1.75356327	Hotspot 90%
117.5	2.5	0	0	0	0	0	0	0	0	0	23	2	1	1	0	0.154076104
117.5	4.5	0	0	0	0	0	0	0	0	0	27	1	0	1	0	0	1.938134464	Hotspot 90%
117.5	0.5	0	0	0	0	0	0	0	0	0	29	2	1	1	0	0.693147181
117.5	-0.5	0	0	0	0	0	0	0	0	0	31	2	1	1	0	0.362210557
117.5	7.5	0	0	0	0	0	0	0	0	0	64	2	1	1	0	0.565785135
117.5	3.5	0	0	0	0	0	0	0	0	0	64	1	0	1	0	0
118.5	24.5	21	17	2.780466369	21	17	2.780466369	0	0	0	15	2	1	1	0	0.636514168
118.5	20.5	1	1	0	1	1	0	0	0	0	0	0	0	0	0	0
118.5	10.5	4	3	1.039720771	2	2	0.693147181	2	1	0	34	2	1	1	0	0.286835983
118.5	9.5	7	4	1.153741943	2	2	0.693147181	5	2	0.500402424	78	2	1	1	0	0.645530997
118.5	6.5	2	2	0.693147181	2	2	0.693147181	0	0	0	16	1	1	0	0	0.298758058
118.5	4.5	833	190	4.650506909	739	163	4.488773466	94	27	2.798941628	94	2	1	1	0	0.689734493
118.5	3.5	1	1	0	1	1	0	0	0	0	0	0	0	0	0	0	2.919220197	Hotspot 99%	1.694290487	Hotspot 90%
118.5	2.5	140	76	4.067190856	126	65	3.897676064	14	11	2.341994252	23	2	1	1	0	0.687786823
118.5	1.5	1	1	0	1	1	0	0	0	0	50	2	1	1	0	0.664947203
118.5	-8.5	49	45	3.778653411	46	42	3.708094061	3	3	1.098612289	57	3	1	1	1	0.734229617					2.549209464	Hotspot 95%
118.5	-16.5	1	1	0	1	1	0	0	0	0	0	0	0	0	0	0
118.5	-4.5	0	0	0	0	0	0	0	0	0	1	1	1	0	0	0
118.5	-17.5	0	0	0	0	0	0	0	0	0	1	1	1	0	0	0
118.5	-9.5	0	0	0	0	0	0	0	0	0	2	1	1	0	0	0	1.720507358	Hotspot 90%	2.061386058	Hotspot 95%
118.5	11.5	0	0	0	0	0	0	0	0	0	3	1	1	0	0	0
118.5	-5.5	0	0	0	0	0	0	0	0	0	10	1	1	0	0	0
118.5	-7.5	0	0	0	0	0	0	0	0	0	10	1	1	0	0	0			1.725610064	Hotspot 90%
118.5	8.5	0	0	0	0	0	0	0	0	0	11	1	1	0	0	0.387212375
118.5	-6.5	0	0	0	0	0	0	0	0	0	15	1	1	0	0	0
118.5	-3.5	0	0	0	0	0	0	0	0	0	16	2	1	1	0	0.573964491
118.5	-2.5	0	0	0	0	0	0	0	0	0	17	2	1	1	0	0.686961577
118.5	7.5	0	0	0	0	0	0	0	0	0	19	1	1	0	0	0
118.5	0.5	0	0	0	0	0	0	0	0	0	23	2	1	1	0	0.670477649
118.5	5.5	0	0	0	0	0	0	0	0	0	33	1	0	1	0	0.194908687	1.86782191	Hotspot 90%
119.5	24.5	19	14	2.579624674	19	14	2.579624674	0	0	0	0	0	0	0	0	0
119.5	23.5	792	308	5.241057127	712	284	5.182326106	80	24	2.523525473	17	1	1	0	0	0
119.5	22.5	3	3	1.098612289	3	3	1.098612289	0	0	0	0	0	0	0	0	0			1.909620669	Hotspot 90%	3.049025258	Hotspot 99%
119.5	16.5	55	44	3.711047108	50	40	3.613834207	5	4	1.33217904	9	2	1	1	0	0.686961577
119.5	14.5	1	1	0	1	1	0	0	0	0	0	0	0	0	0	0	3.811828856	Hotspot 99%	3.806916802	Hotspot 99%
119.5	11.5	64	34	3.290944052	52	29	3.127805696	12	5	1.424129917	75	2	1	1	0	0.605797499
119.5	10.5	2	2	0.693147181	2	2	0.693147181	0	0	0	90	3	1	1	1	0.797320784
119.5	9.5	5	5	1.609437912	5	5	1.609437912	0	0	0	2	1	1	0	0	0.562335145
119.5	8.5	49	24	2.904800816	44	20	2.716515537	5	4	1.33217904	5	2	1	0	1	0.500402424
119.5	4.5	3	3	1.098612289	2	2	0.693147181	1	1	0	24	1	1	0	0	0.311129155	2.848535817	Hotspot 99%
119.5	-0.5	16	16	2.772588722	15	15	2.708050201	1	1	0	24	2	1	1	0	0.657157761
119.5	-5.5	8	8	2.079441542	8	8	2.079441542	0	0	0	43	3	1	1	1	0.770126541
119.5	-8.5	534	197	4.777516003	452	172	4.62238994	82	25	2.839966323	58	3	1	1	1	0.847320097
119.5	-16.5	2	1	0	2	1	0	0	0	0	0	0	0	0	0	0
119.5	-17.5	37	28	3.206089227	31	23	2.995523753	6	5	1.560710409	2	1	1	0	0	0
119.5	5.5	2	1	0	0	0	0	2	1	0	21	2	1	1	0	0.679193266
119.5	-6.5	0	0	0	0	0	0	0	0	0	3	1	1	0	0	0
119.5	-2.5	0	0	0	0	0	0	0	0	0	12	2	1	1	0	0.680629488
119.5	0.5	0	0	0	0	0	0	0	0	0	16	2	1	1	0	0.688138814
119.5	-3.5	0	0	0	0	0	0	0	0	0	17	2	1	1	0	0.673011667
119.5	15.5	0	0	0	0	0	0	0	0	0	18	2	1	1	0	0.682908105
119.5	12.5	0	0	0	0	0	0	0	0	0	21	2	1	1	0	0.410116318	5.268059631	Hotspot 99%	4.097178015	Hotspot 99%	3.244224159	Hotspot 99%
119.5	-1.5	0	0	0	0	0	0	0	0	0	24	2	1	1	0	0.690185676
119.5	-9.5	0	0	0	0	0	0	0	0	0	32	2	1	1	0	0.648279167			2.341961352	Hotspot 95%	1.749468381	Hotspot 90%
119.5	-4.5	0	0	0	0	0	0	0	0	0	52	2	1	1	0	0.576334128
119.5	-10.5	0	0	0	0	0	0	0	0	0	0	0	0	0	0	0.693147181
120.5	24.5	16	16	2.772588722	14	14	2.63905733	2	2	0.693147181	4	1	0	1	0	0
120.5	23.5	6	5	1.560710409	6	5	1.560710409	0	0	0	3	1	0	1	0	0					3.105303084	Hotspot 99%
120.5	22.5	234	130	4.523194478	208	116	4.406401138	26	14	2.318052333	5	2	1	0	1	0.955699891
120.5	21.5	147	94	4.369671	115	79	4.233245738	32	15	2.452985326	3	1	1	0	0	0					1.833284088	Hotspot 90%
120.5	18.5	2	2	0.693147181	1	1	0	1	1	0	11	2	1	1	0	0.689009238
120.5	17.5	12	12	2.48490665	12	12	2.48490665	0	0	0	18	2	1	1	0	0.673011667
120.5	16.5	3	2	0.636514168	1	1	0	2	1	0	20	2	1	1	0	0.666278442
120.5	14.5	11	8	2.019814992	11	8	2.019814992	0	0	0	43	3	1	1	1	0.83293421	3.373559765	Hotspot 99%	2.785428569	Hotspot 99%
120.5	13.5	4602	741	5.837896078	4456	706	5.784532487	146	35	3.031975572	52	3	1	1	1	0.832334513					1.97925683	Hotspot 95%
120.5	12.5	38	27	3.223592916	29	23	3.106496905	9	4	1.273028337	36	2	1	1	0	0.667093674	4.750860393	Hotspot 99%	4.762156915	Hotspot 99%	3.182631363	Hotspot 99%
120.5	11.5	54	34	3.337491321	43	31	3.362158709	11	3	0.759547391	40	2	1	1	0	0.604907121
120.5	8.5	12	11	2.36938212	9	8	2.043191871	3	3	1.098612289	2	1	1	0	0	0.562335145
120.5	1.5	14	13	2.540036304	14	13	2.540036304	0	0	0	16	2	1	1	0	0.661563238
120.5	-5.5	12	10	2.25385759	11	9	2.145841753	1	1	0	35	2	1	1	0	0.604536485
120.5	-8.5	15	14	2.615630577	15	14	2.615630577	0	0	0	34	2	1	1	0	0.676951735			2.169207439	Hotspot 95%
120.5	-9.5	2	2	0.693147181	1	1	0	1	1	0	25	2	1	1	0	0.690593986			2.123592182	Hotspot 95%
120.5	-16.5	1	1	0	1	1	0	0	0	0	0	0	0	0	0	0
120.5	-17.5	14	8	2.044931175	13	7	1.925121191	1	1	0	0	0	0	0	0	0
120.5	-3.5	1	1	0	0	0	0	1	1	0	35	2	1	1	0	0.68490624
120.5	15.5	0	0	0	0	0	0	0	0	0	1	1	0	1	0	0.562335145
120.5	-13.5	0	0	0	0	0	0	0	0	0	1	1	1	0	0	0
120.5	9.5	0	0	0	0	0	0	0	0	0	2	1	1	0	0	0
120.5	10.5	0	0	0	0	0	0	0	0	0	7	2	1	1	0	0.540204142
120.5	-7.5	0	0	0	0	0	0	0	0	0	13	2	1	1	0	0.610864302			1.797615161	Hotspot 90%
120.5	-10.5	0	0	0	0	0	0	0	0	0	14	2	1	1	0	0.436162325
120.5	-1.5	0	0	0	0	0	0	0	0	0	15	2	1	1	0	0.693147181
120.5	-0.5	0	0	0	0	0	0	0	0	0	20	2	1	1	0	0.673011667
120.5	-2.5	0	0	0	0	0	0	0	0	0	22	2	1	1	0	0.655481774
120.5	-6.5	0	0	0	0	0	0	0	0	0	31	2	1	1	0	0.577921795
120.5	6.5	0	0	0	0	0	0	0	0	0	34	2	1	1	0	0.677494404
120.5	-4.5	0	0	0	0	0	0	0	0	0	37	2	1	1	0	0.656711993
120.5	0.5	0	0	0	0	0	0	0	0	0	50	2	1	1	0	0.682294716
120.5	5.5	0	0	0	0	0	0	0	0	0	83	2	1	1	0	0.683754857
120.5	4.5	0	0	0	0	0	0	0	0	0	0	0	0	0	0	0.682908105
121.5	24.5	13	13	2.564949357	9	9	2.197224577	4	4	1.386294361	2	2	1	1	0	0.673011667
121.5	23.5	45	34	3.432907325	39	31	3.352360334	6	3	1.011404265	10	1	1	0	0	0					1.982348067	Hotspot 95%
121.5	22.5	75	46	3.538220535	60	42	3.582979129	15	4	0.857174044	6	1	1	0	0	0					2.570290986	Hotspot 95%
121.5	20.5	1	1	0	1	1	0	0	0	0	4	1	1	0	0	0
121.5	13.5	127	80	4.160317026	126	79	4.146984307	1	1	0	45	2	1	1	0	0.692461153	5.613057943	Hotspot 99%	4.526385449	Hotspot 99%	2.352921406	Hotspot 95%
121.5	12.5	53	49	3.865665924	41	37	3.578323836	12	12	2.48490665	39	2	1	1	0	0.689670928	1.849535329	Hotspot 90%	1.9265243	Hotspot 90%	3.457741561	Hotspot 99%
121.5	10.5	5	4	1.33217904	3	3	1.098612289	2	1	0	9	2	1	1	0	0.529706199
121.5	9.5	9	9	2.197224577	9	9	2.197224577	0	0	0	18	3	1	1	1	0.998579332
121.5	-0.5	30	28	3.308777758	24	23	3.120291565	6	5	1.560710409	28	2	1	1	0	0.67000898
121.5	-6.5	2	2	0.693147181	2	2	0.693147181	0	0	0	15	2	1	1	0	0.398307114
121.5	-7.5	4	4	1.386294361	4	4	1.386294361	0	0	0	25	2	1	1	0	0.45969302
121.5	-8.5	3	3	1.098612289	2	2	0.693147181	1	1	0	46	2	1	1	0	0.682908105
121.5	-13.5	1	1	0	1	1	0	0	0	0	2	1	1	0	0	0
121.5	-14.5	4	3	1.039720771	3	2	0.636514168	1	1	0	6	1	1	0	0	0
121.5	-15.5	5	4	1.33217904	5	4	1.33217904	0	0	0	1	1	1	0	0	0
121.5	-16.5	3	2	0.636514168	3	2	0.636514168	0	0	0	0	0	0	0	0	0
121.5	7.5	2	1	0	0	0	0	2	1	0	0	0	0	0	0	0
121.5	5.5	2	1	0	0	0	0	2	1	0	16	2	1	1	0	0.693147181	1.698604528	Hotspot 90%
121.5	16.5	0	0	0	0	0	0	0	0	0	2	1	1	0	0	0
121.5	19.5	0	0	0	0	0	0	0	0	0	9	1	1	0	0	0
121.5	-10.5	0	0	0	0	0	0	0	0	0	9	2	1	0	1	0.348832096
121.5	-3.5	0	0	0	0	0	0	0	0	0	10	2	1	1	0	0.661563238
121.5	-5.5	0	0	0	0	0	0	0	0	0	16	2	1	1	0	0.685314207
121.5	15.5	0	0	0	0	0	0	0	0	0	19	2	1	1	0	0.535959889
121.5	1.5	0	0	0	0	0	0	0	0	0	20	2	1	1	0	0.67652596
121.5	-2.5	0	0	0	0	0	0	0	0	0	23	2	1	1	0	0.68490624
121.5	18.5	0	0	0	0	0	0	0	0	0	25	2	1	1	0	0.692552532
121.5	11.5	0	0	0	0	0	0	0	0	0	25	2	1	1	0	0.474139313					1.951936492	Hotspot 90%
121.5	14.5	0	0	0	0	0	0	0	0	0	28	2	1	1	0	0.691603176			4.37655892	Hotspot 99%
121.5	0.5	0	0	0	0	0	0	0	0	0	30	2	1	1	0	0.691603176
121.5	-1.5	0	0	0	0	0	0	0	0	0	31	2	1	1	0	0.692781906
121.5	-4.5	0	0	0	0	0	0	0	0	0	39	2	1	1	0	0.671286018
121.5	6.5	0	0	0	0	0	0	0	0	0	59	2	1	1	0	0.653057744
122.5	24.5	33	9	1.856268305	13	4	0.793730055	20	5	1.440630047	3	2	1	0	1	0.562335145			1.742849971	Hotspot 90%	2.502818405	Hotspot 95%
122.5	18.5	9	8	2.043191871	4	3	1.039720771	5	5	1.609437912	16	2	1	1	0	0.647446639
122.5	13.5	1	1	0	1	1	0	0	0	0	76	2	1	1	0	0.691108674	2.426979822	Hotspot 95%	2.101508358	Hotspot 95%
122.5	12.5	639	233	5.100934108	627	224	5.06260018	12	9	2.13833306	38	2	1	1	0	0.62365485	2.904974382	Hotspot 99%
122.5	10.5	3	3	1.098612289	2	2	0.693147181	1	1	0	43	2	1	1	0	0.585952618
122.5	9.5	41	29	3.282303076	38	27	3.208751048	3	2	0.636514168	25	2	1	1	0	0.691192782	2.381898128	Hotspot 95%	3.245954951	Hotspot 99%	2.169069829	Hotspot 95%
122.5	7.5	1	1	0	1	1	0	0	0	0	66	2	1	1	0	0.692761328
122.5	6.5	10	6	1.695742534	3	3	1.098612289	7	3	1.078992208	29	3	1	1	1	0.922994625
122.5	-0.5	31	30	3.389268032	30	29	3.35498757	1	1	0	63	2	1	1	0	0.670661127
122.5	-8.5	16	15	2.685945325	16	15	2.685945325	0	0	0	66	2	1	1	0	0.679193266
122.5	-12.5	37	17	2.540559514	11	11	2.397895273	26	6	1.734894201	2	1	1	0	0	0
122.5	-16.5	4	4	1.386294361	3	3	1.098612289	1	1	0	11	2	1	1	0	0.304636097
122.5	-17.5	46	34	3.38525452	39	30	3.279907332	7	4	1.153741943	8	1	0	1	0	0
122.5	11.5	2	2	0.693147181	0	0	0	2	2	0.693147181	35	2	1	1	0	0.654391255	2.141557019	Hotspot 95%			1.945219604	Hotspot 90%
122.5	-3.5	2	1	0	0	0	0	2	1	0	67	2	1	1	0	0.693053351
122.5	19.5	0	0	0	0	0	0	0	0	0	1	1	1	0	0	0
122.5	-7.5	0	0	0	0	0	0	0	0	0	1	1	1	0	0	0
122.5	-13.5	0	0	0	0	0	0	0	0	0	1	1	1	0	0	0
122.5	-6.5	0	0	0	0	0	0	0	0	0	2	1	1	0	0	0
122.5	1.5	0	0	0	0	0	0	0	0	0	5	2	1	1	0	0.598269589
122.5	-10.5	0	0	0	0	0	0	0	0	0	10	2	1	1	0	0.679193266
122.5	8.5	0	0	0	0	0	0	0	0	0	12	2	1	1	0	0.693147181					2.475947037	Hotspot 95%
122.5	-2.5	0	0	0	0	0	0	0	0	0	13	2	1	1	0	0.691761499
122.5	16.5	0	0	0	0	0	0	0	0	0	17	2	1	1	0	0.610864302
122.5	17.5	0	0	0	0	0	0	0	0	0	23	2	1	1	0	0.661563238
122.5	0.5	0	0	0	0	0	0	0	0	0	28	2	1	1	0	0.67469937
122.5	-1.5	0	0	0	0	0	0	0	0	0	36	2	1	1	0	0.689009238
122.5	-5.5	0	0	0	0	0	0	0	0	0	58	2	1	1	0	0.652825794
122.5	14.5	0	0	0	0	0	0	0	0	0	59	2	1	1	0	0.780893193
122.5	-4.5	0	0	0	0	0	0	0	0	0	94	2	1	1	0	0.69154433
123.5	24.5	124	44	2.843078052	78	30	2.291602113	46	14	2.000491135	22	3	1	1	1	1.041131517			1.82718098	Hotspot 90%	2.714634286	Hotspot 99%
123.5	14.5	1	1	0	1	1	0	0	0	0	8	2	1	1	0	0.636514168	2.246337506	Hotspot 95%
123.5	13.5	3	2	0.636514168	2	1	0	1	1	0	67	2	1	1	0	0.744172861	1.986412456	Hotspot 95%	2.050860688	Hotspot 95%
123.5	12.5	16	15	2.685945325	16	15	2.685945325	0	0	0	101	3	1	1	1	0.735815167	3.435263418	Hotspot 99%
123.5	11.5	39	39	3.663561646	37	37	3.610917913	2	2	0.693147181	88	2	1	1	0	0.601900449	4.167976827	Hotspot 99%	2.674970278	Hotspot 99%	3.609033034	Hotspot 99%
123.5	10.5	60	45	3.774448916	54	40	3.659877378	6	5	1.560710409	71	3	1	1	1	0.785015659	5.033874074	Hotspot 99%	4.183441253	Hotspot 99%	3.599809293	Hotspot 99%
123.5	9.5	1612	387	5.121536594	1529	355	5.017305598	83	32	3.101455048	88	3	1	1	1	0.794405611			1.941381073	Hotspot 90%	2.654601412	Hotspot 99%
123.5	8.5	55	47	3.770971414	50	45	3.745667682	5	2	0.673011667	36	2	1	1	0	0.689361683	2.852430737	Hotspot 99%	2.80999242	Hotspot 99%
123.5	-0.5	15	12	2.430791329	13	11	2.351673302	2	1	0	19	2	1	1	0	0.68126573	2.072171162	Hotspot 95%
123.5	-2.5	2	2	0.693147181	2	2	0.693147181	0	0	0	23	2	1	1	0	0.661563238
123.5	-5.5	254	89	4.084945018	246	83	4.019107828	8	6	1.667461933	43	2	1	1	0	0.641035478
123.5	-8.5	15	14	2.615630577	13	12	2.45831133	2	2	0.693147181	50	2	1	1	0	0.657157761
123.5	-10.5	5	4	1.33217904	3	3	1.098612289	2	1	0	65	2	1	1	0	0.673011667
123.5	-12.5	87	33	2.827646887	33	26	3.070859268	54	7	1.609681575	10	1	1	0	0	0
123.5	-13.5	19	16	2.725550396	18	15	2.659322698	1	1	0	0	0	0	0	0	0
123.5	-14.5	1	1	0	1	1	0	0	0	0	1	1	1	0	0	0
123.5	-15.5	5	5	1.609437912	5	5	1.609437912	0	0	0	7	2	1	1	0	0.376770161
123.5	-16.5	12	7	1.791759469	11	6	1.641734712	1	1	0	66	3	1	1	1	0.628574981
123.5	6.5	0	0	0	0	0	0	0	0	0	1	1	1	0	0	0
123.5	-7.5	0	0	0	0	0	0	0	0	0	1	1	1	0	0	0
123.5	-3.5	0	0	0	0	0	0	0	0	0	4	2	1	1	0	0.686961577
123.5	-11.5	0	0	0	0	0	0	0	0	0	11	1	1	0	0	0
123.5	-9.5	0	0	0	0	0	0	0	0	0	12	2	1	1	0	0.450561209
123.5	-17.5	0	0	0	0	0	0	0	0	0	22	1	0	1	0	0
123.5	-4.5	0	0	0	0	0	0	0	0	0	25	2	1	1	0	0.692849709	1.927134887	Hotspot 90%
123.5	0.5	0	0	0	0	0	0	0	0	0	40	2	1	1	0	0.683697926
123.5	7.5	0	0	0	0	0	0	0	0	0	50	2	1	1	0	0.69193734
123.5	-1.5	0	0	0	0	0	0	0	0	0	70	2	1	1	0	0.647072926
124.5	24.5	75	31	2.96019149	60	25	2.721192467	15	6	1.414175464	24	3	1	1	1	1.070789442					2.817298115	Hotspot 99%
124.5	13.5	2	2	0.693147181	1	1	0	1	1	0	34	3	1	1	1	0.818578566
124.5	12.5	1	1	0	1	1	0	0	0	0	55	2	1	1	0	0.682294716	3.355286035	Hotspot 99%	2.481062729	Hotspot 95%
124.5	11.5	719	232	4.956974595	682	215	4.871626822	37	17	2.589381483	69	2	1	1	0	0.689009238	3.19381506	Hotspot 99%	2.273435125	Hotspot 95%	2.185879618	Hotspot 95%
124.5	10.5	245	193	5.132606433	217	177	5.053961342	28	16	2.632505541	70	2	1	1	0	0.690541026	3.452186978	Hotspot 99%	5.434714119	Hotspot 99%	4.372511364	Hotspot 99%
124.5	9.5	147	96	4.375542062	136	87	4.268417251	11	9	2.145841753	22	2	1	1	0	0.670477649	3.864883802	Hotspot 99%	4.495648753	Hotspot 99%	4.061079762	Hotspot 99%
124.5	8.5	2	2	0.693147181	2	2	0.693147181	0	0	0	33	2	1	1	0	0.692818413					1.923366089	Hotspot 90%
124.5	1.5	171	64	3.682806969	152	56	3.508116353	19	8	1.940843033	39	3	1	1	1	0.794621102			2.126133129	Hotspot 95%
124.5	0.5	6	4	1.329661349	6	4	1.329661349	0	0	0	27	2	1	1	0	0.692849709			2.582393622	Hotspot 99%	1.83185941	Hotspot 90%
124.5	-5.5	1	1	0	1	1	0	0	0	0	10	2	1	1	0	0.271189373
124.5	-8.5	43	35	3.478947763	42	34	3.448696971	1	1	0	30	2	1	1	0	0.598269589
124.5	-10.5	1	1	0	1	1	0	0	0	0	6	2	1	1	0	0.636514168
124.5	-14.5	24	14	2.48490665	16	12	2.426015132	8	2	0.693147181	6	2	1	1	0	0.450561209
124.5	-15.5	20	13	2.371899811	20	13	2.371899811	0	0	0	48	2	1	1	0	0.366924991
124.5	-16.5	2	2	0.693147181	2	2	0.693147181	0	0	0	31	1	0	1	0	0.248910279
124.5	-9.5	1	1	0	0	0	0	1	1	0	15	2	1	1	0	0.682908105
124.5	-12.5	0	0	0	0	0	0	0	0	0	1	1	1	0	0	0
124.5	-13.5	0	0	0	0	0	0	0	0	0	1	1	1	0	0	0.636514168
124.5	5.5	0	0	0	0	0	0	0	0	0	2	1	1	0	0	0
124.5	-2.5	0	0	0	0	0	0	0	0	0	2	2	1	1	0	0.686961577
124.5	14.5	0	0	0	0	0	0	0	0	0	4	2	1	1	0	0.693147181	1.971958503	Hotspot 95%
124.5	-6.5	0	0	0	0	0	0	0	0	0	4	2	1	1	0	0.450561209
124.5	6.5	0	0	0	0	0	0	0	0	0	14	2	1	1	0	0.675901031					1.764064575	Hotspot 90%
124.5	7.5	0	0	0	0	0	0	0	0	0	17	2	1	1	0	0.686961577
124.5	-1.5	0	0	0	0	0	0	0	0	0	31	2	1	1	0	0.686210712
125.5	24.5	29	29	3.36729583	24	24	3.17805383	5	5	1.609437912	17	3	1	1	1	0.997271523					2.723701781	Hotspot 99%
125.5	10.5	95	75	4.199064404	90	72	4.161905788	5	3	0.950270539	55	2	1	1	0	0.673011667	1.70313092	Hotspot 90%	2.155664985	Hotspot 95%	2.638530991	Hotspot 99%
125.5	9.5	16	13	2.426015132	13	10	2.138397246	3	3	1.098612289	51	3	1	1	1	0.828053528
125.5	7.5	38	35	3.528141868	32	30	3.379092505	6	5	1.560710409	24	3	1	1	1	0.836565172
125.5	6.5	120	105	4.602652495	99	89	4.455090117	21	16	2.648438335	27	2	1	1	0	0.677494404
125.5	5.5	10	7	1.83437197	8	5	1.494175138	2	2	0.693147181	24	2	1	1	0	0.650390641
125.5	3.5	4	4	1.386294361	4	4	1.386294361	0	0	0	28	2	1	1	0	0.61937629					2.265265748	Hotspot 95%
125.5	2.5	10	9	2.163955657	10	9	2.163955657	0	0	0	23	3	1	1	1	0.805827479			1.859486445	Hotspot 90%	1.697394186	Hotspot 90%
125.5	1.5	818	237	4.880686551	730	215	4.778261916	88	22	2.556649523	25	2	1	1	0	0.685314207
125.5	-7.5	1	1	0	1	1	0	0	0	0	7	2	1	1	0	0.598269589
125.5	-8.5	379	232	5.259951431	357	217	5.190926184	22	15	2.563151406	27	2	1	1	0	0.636514168
125.5	-9.5	3	3	1.098612289	3	3	1.098612289	0	0	0	6	2	1	1	0	0.693147181			1.998261747	Hotspot 95%
125.5	-11.5	2	2	0.693147181	2	2	0.693147181	0	0	0	0	0	0	0	0	0
125.5	-13.5	1	1	0	1	1	0	0	0	0	4	1	1	0	0	0
125.5	-14.5	35	25	3.089755654	23	18	2.811375957	12	7	1.748155457	46	2	1	1	0	0.567656697
125.5	11.5	1	1	0	0	0	0	1	1	0	47	2	1	1	0	0.686548402	2.26331353	Hotspot 95%	2.886464371	Hotspot 99%	2.812097333	Hotspot 99%
125.5	-2.5	0	0	0	0	0	0	0	0	0	3	2	1	1	0	0.598269589
125.5	8.5	0	0	0	0	0	0	0	0	0	6	2	1	1	0	0.691416078
125.5	4.5	0	0	0	0	0	0	0	0	0	6	1	1	0	0	0
125.5	-15.5	0	0	0	0	0	0	0	0	0	21	1	0	1	0	0
125.5	12.5	0	0	0	0	0	0	0	0	0	22	2	1	1	0	0.686961577	3.203910787	Hotspot 99%	2.354620568	Hotspot 95%
125.5	-1.5	0	0	0	0	0	0	0	0	0	29	2	1	1	0	0.636514168
126.5	24.5	1	1	0	1	1	0	0	0	0	0	0	0	0	0	0
126.5	23.5	1	1	0	1	1	0	0	0	0	0	0	0	0	0	0
126.5	21.5	1	1	0	1	1	0	0	0	0	0	0	0	0	0	0
126.5	9.5	5	2	0.500402424	1	1	0	4	1	0	22	2	1	1	0	0.685692588
126.5	0.5	1	1	0	1	1	0	0	0	0	0	0	0	0	0	0.693147181	2.529203069	Hotspot 95%	2.255139663	Hotspot 95%
126.5	-6.5	1	1	0	1	1	0	0	0	0	0	0	0	0	0	0
126.5	-8.5	1	1	0	1	1	0	0	0	0	22	3	1	1	1	0.825956701
126.5	-11.5	17	17	2.833213344	16	16	2.772588722	1	1	0	0	0	0	0	0	0
126.5	-13.5	1	1	0	1	1	0	0	0	0	21	2	1	1	0	0.693147181
126.5	-14.5	4	4	1.386294361	4	4	1.386294361	0	0	0	21	1	0	1	0	0.325082973
126.5	6.5	1	1	0	0	0	0	1	1	0	26	2	1	1	0	0.65405481					1.766512568	Hotspot 90%
126.5	10.5	0	0	0	0	0	0	0	0	0	1	1	1	0	0	0	1.954788125	Hotspot 90%	2.27021048	Hotspot 95%
126.5	1.5	0	0	0	0	0	0	0	0	0	1	1	1	0	0	0			2.238648053	Hotspot 95%
126.5	5.5	0	0	0	0	0	0	0	0	0	2	1	1	0	0	0
126.5	-7.5	0	0	0	0	0	0	0	0	0	6	1	1	0	0	0.376770161
126.5	3.5	0	0	0	0	0	0	0	0	0	8	1	1	0	0	0
126.5	-1.5	0	0	0	0	0	0	0	0	0	8	2	1	1	0	0.348832096
126.5	4.5	0	0	0	0	0	0	0	0	0	13	1	1	0	0	0
126.5	7.5	0	0	0	0	0	0	0	0	0	21	2	1	1	0	0.692346967			1.846434249	Hotspot 90%
126.5	-3.5	0	0	0	0	0	0	0	0	0	22	2	1	1	0	0.469220348
126.5	8.5	0	0	0	0	0	0	0	0	0	41	2	1	1	0	0.692113767
126.5	-9.5	0	0	0	0	0	0	0	0	0	0	0	0	0	0	0.450561209
126.5	-2.5	0	0	0	0	0	0	0	0	0	0	0	0	0	0	0.900256051
127.5	0.5	40	38	3.619564736	39	37	3.592469628	1	1	0	61	3	1	1	1	0.759492891
127.5	-0.5	3	3	1.098612289	2	2	0.693147181	1	1	0	93	2	1	1	0	0.690185676
127.5	-1.5	1	1	0	1	1	0	0	0	0	50	2	1	1	0	0.680292
127.5	-2.5	1	1	0	1	1	0	0	0	0	3	2	1	1	0	0.636514168
127.5	-3.5	1	1	0	1	1	0	0	0	0	41	2	1	1	0	0.562335145
127.5	-7.5	2	2	0.693147181	1	1	0	1	1	0	13	2	1	1	0	0.666278442
127.5	-8.5	1	1	0	1	1	0	0	0	0	14	2	1	1	0	0.214559155
127.5	-10.5	1	1	0	1	1	0	0	0	0	0	0	0	0	0	0
127.5	-12.5	8	8	2.079441542	8	8	2.079441542	0	0	0	0	0	0	0	0	0
127.5	4.5	0	0	0	0	0	0	0	0	0	4	1	1	0	0	0
127.5	-5.5	0	0	0	0	0	0	0	0	0	4	1	1	0	0	0
127.5	-13.5	0	0	0	0	0	0	0	0	0	7	2	1	1	0	0.655481774
127.5	-15.5	0	0	0	0	0	0	0	0	0	7	1	0	1	0	0
127.5	2.5	0	0	0	0	0	0	0	0	0	11	2	1	1	0	0.655481774
127.5	-14.5	0	0	0	0	0	0	0	0	0	12	1	0	1	0	0.206192051
127.5	1.5	0	0	0	0	0	0	0	0	0	31	3	1	1	1	0.800426758
128.5	-1.5	1	1	0	1	1	0	0	0	0	21	2	1	1	0	0.661563238
128.5	-3.5	183	95	4.32529098	176	89	4.258998641	7	6	1.747868097	51	3	1	1	1	0.791725423
128.5	-7.5	6	5	1.560710409	6	5	1.560710409	0	0	0	9	1	1	0	0	0
128.5	-9.5	1	1	0	1	1	0	0	0	0	0	0	0	0	0	0
128.5	-12.5	40	31	3.376963223	39	30	3.343647563	1	1	0	0	0	0	0	0	0
128.5	-11.5	1	1	0	0	0	0	1	1	0	0	0	0	0	0	0
128.5	-2.5	0	0	0	0	0	0	0	0	0	6	1	1	0	0	0
128.5	-8.5	0	0	0	0	0	0	0	0	0	15	2	1	1	0	0.362210557
128.5	-15.5	0	0	0	0	0	0	0	0	0	18	1	0	1	0	0
128.5	-14.5	0	0	0	0	0	0	0	0	0	20	1	0	1	0	0
128.5	-0.5	0	0	0	0	0	0	0	0	0	28	2	1	1	0	0.602440264
128.5	1.5	0	0	0	0	0	0	0	0	0	30	2	1	1	0	0.631694398
128.5	2.5	0	0	0	0	0	0	0	0	0	32	2	1	1	0	0.622486921
128.5	0.5	0	0	0	0	0	0	0	0	0	61	2	1	1	0	0.673011667
129.5	-0.5	5	4	1.33217904	3	2	0.636514168	2	2	0.693147181	16	2	1	1	0	0.655481774	2.077413091	Hotspot 95%	1.841231833	Hotspot 90%
129.5	-1.5	5	5	1.609437912	4	4	1.386294361	1	1	0	40	2	1	1	0	0.681854609					1.745555998	Hotspot 90%
129.5	-2.5	1	1	0	1	1	0	0	0	0	18	2	1	1	0	0.693147181					2.55957853	Hotspot 95%
129.5	-4.5	8	8	2.079441542	8	8	2.079441542	0	0	0	5	2	1	0	1	0.673011667
129.5	-6.5	1	1	0	1	1	0	0	0	0	6	2	1	1	0	0.636514168
129.5	-7.5	3	3	1.098612289	3	3	1.098612289	0	0	0	10	1	1	0	0	0
129.5	-9.5	4	4	1.386294361	2	2	0.693147181	2	2	0.693147181	0	0	0	0	0	0
129.5	-10.5	126	46	3.233526238	125	45	3.212838036	1	1	0	0	0	0	0	0	0
129.5	-11.5	96	61	3.908068838	93	59	3.870056229	3	2	0.636514168	0	0	0	0	0	0
129.5	-12.5	96	60	3.959473034	94	58	3.92554994	2	2	0.693147181	0	0	0	0	0	0
129.5	-13.5	1	1	0	1	1	0	0	0	0	9	2	1	1	0	0.348832096
129.5	-14.5	19	17	2.798513257	19	17	2.798513257	0	0	0	39	2	1	1	0	0.248910279
129.5	0.5	0	0	0	0	0	0	0	0	0	4	1	1	0	0	0
129.5	-8.5	0	0	0	0	0	0	0	0	0	4	1	1	0	0	0
129.5	-3.5	0	0	0	0	0	0	0	0	0	9	1	1	0	0	0.562335145
129.5	-15.5	0	0	0	0	0	0	0	0	0	18	1	0	1	0	0
130.5	0.5	4	4	1.386294361	3	3	1.098612289	1	1	0	6	1	1	0	0	0			2.239259701	Hotspot 95%	2.049750124	Hotspot 95%
130.5	-0.5	759	199	4.786573184	655	173	4.638723805	104	26	2.802001972	107	3	1	1	1	0.733204741
130.5	-1.5	140	80	4.200035808	133	75	4.134491315	7	5	1.475076311	64	2	1	1	0	0.681750848	3.112963168	Hotspot 99%	2.874586447	Hotspot 99%	2.281954439	Hotspot 95%
130.5	-2.5	309	101	4.193788842	278	88	4.042940915	31	13	2.299128909	31	2	1	1	0	0.679193266
130.5	-4.5	1	1	0	1	1	0	0	0	0	1	1	1	0	0	0
130.5	-5.5	2	2	0.693147181	2	2	0.693147181	0	0	0	0	0	0	0	0	0
130.5	-10.5	21	21	3.044522438	20	20	2.995732274	1	1	0	0	0	0	0	0	0
130.5	-11.5	25	25	3.218875825	25	25	3.218875825	0	0	0	52	2	1	1	0	0.429323022
130.5	-12.5	1668	425	5.615997877	1645	416	5.594071214	23	9	1.907270939	45	2	1	1	0	0.601153811
130.5	-13.5	1	1	0	1	1	0	0	0	0	11	1	0	1	0	0.214559155
130.5	-6.5	0	0	0	0	0	0	0	0	0	1	1	1	0	0	0
130.5	-14.5	0	0	0	0	0	0	0	0	0	2	1	0	1	0	0
130.5	-15.5	0	0	0	0	0	0	0	0	0	3	1	0	1	0	0
130.5	-8.5	0	0	0	0	0	0	0	0	0	7	2	1	1	0	0.410116318
130.5	-7.5	0	0	0	0	0	0	0	0	0	13	2	1	1	0	0.500402424
130.5	-3.5	0	0	0	0	0	0	0	0	0	44	2	1	1	0	0.677494404
131.5	2.5	39	35	3.521377609	33	30	3.370480801	6	5	1.560710409	4	1	1	0	0	0
131.5	1.5	1	1	0	1	1	0	0	0	0	1	1	1	0	0	0
131.5	-0.5	23	14	2.426984031	23	14	2.426984031	0	0	0	44	3	1	1	1	0.757138908	1.860226979	Hotspot 90%	2.50051356	Hotspot 95%
131.5	-2.5	1	1	0	1	1	0	0	0	0	6	1	1	0	0	0
131.5	-6.5	1	1	0	1	1	0	0	0	0	10	2	1	1	0	0.693147181
131.5	-7.5	17	17	2.833213344	17	17	2.833213344	0	0	0	88	2	1	1	0	0.693147181
131.5	-8.5	29	28	3.319492576	29	28	3.319492576	0	0	0	7	2	1	1	0	0.691416078
131.5	-9.5	2	2	0.693147181	1	1	0	1	1	0	0	0	0	0	0	0
131.5	24.5	1	1	0	0	0	0	1	1	0	1	1	1	0	0	0
131.5	-5.5	0	0	0	0	0	0	0	0	0	2	1	1	0	0	0
131.5	-3.5	0	0	0	0	0	0	0	0	0	4	1	1	0	0	0.450561209
131.5	0.5	0	0	0	0	0	0	0	0	0	8	2	1	1	0	0.474139313	1.715986244	Hotspot 90%	1.873213792	Hotspot 90%
131.5	-4.5	0	0	0	0	0	0	0	0	0	17	2	1	1	0	0.325082973
131.5	-12.5	0	0	0	0	0	0	0	0	0	34	3	1	1	1	0.520354511	2.586934747	Hotspot 99%			1.805188763	Hotspot 90%
131.5	-11.5	0	0	0	0	0	0	0	0	0	40	2	1	1	0	0.562335145			1.851235621	Hotspot 90%	1.843315329	Hotspot 90%
131.5	-1.5	0	0	0	0	0	0	0	0	0	48	2	1	1	0	0.628799394					3.055787785	Hotspot 99%
132.5	10.5	1	1	0	1	1	0	0	0	0	0	0	0	0	0	0	4.082142628	Hotspot 99%
132.5	3.5	1	1	0	1	1	0	0	0	0	0	0	0	0	0	0
132.5	-3.5	1	1	0	1	1	0	0	0	0	19	2	1	1	0	0.673011667
132.5	-5.5	3	3	1.098612289	2	2	0.693147181	1	1	0	48	3	1	1	1	0.687520574
132.5	-8.5	1	1	0	1	1	0	0	0	0	0	0	0	0	0	0
132.5	-10.5	16	16	2.772588722	13	13	2.564949357	3	3	1.098612289	0	0	0	0	0	0
132.5	-11.5	63	50	3.826763787	59	46	3.739717627	4	4	1.386294361	59	2	1	1	0	0.600053351
132.5	-12.5	175	102	4.487249854	174	101	4.477625294	1	1	0	32	1	0	1	0	0			2.442535333	Hotspot 95%
132.5	4.5	0	0	0	0	0	0	0	0	0	1	1	1	0	0	0
132.5	5.5	0	0	0	0	0	0	0	0	0	2	1	1	0	0	0	3.933641105	Hotspot 99%
132.5	-4.5	0	0	0	0	0	0	0	0	0	2	2	1	1	0	0.562335145
132.5	-0.5	0	0	0	0	0	0	0	0	0	4	2	1	1	0	0.450561209
132.5	-6.5	0	0	0	0	0	0	0	0	0	4	1	1	0	0	0.500402424
132.5	-1.5	0	0	0	0	0	0	0	0	0	5	1	0	1	0	0
132.5	-2.5	0	0	0	0	0	0	0	0	0	28	1	0	1	0	0
132.5	-7.5	0	0	0	0	0	0	0	0	0	0	0	0	0	0	0.682908105
133.5	-4.5	1	1	0	1	1	0	0	0	0	12	2	1	1	0	0.691416078
133.5	-9.5	3	3	1.098612289	3	3	1.098612289	0	0	0	0	0	0	0	0	0
133.5	-11.5	17	14	2.55779386	16	13	2.479955521	1	1	0	31	2	1	1	0	0.673011667					1.748510479	Hotspot 90%
133.5	-5.5	11	3	0.759547391	0	0	0	11	3	0.759547391	6	2	1	1	0	0.686961577
133.5	-0.5	0	0	0	0	0	0	0	0	0	6	1	1	0	0	0
133.5	-3.5	0	0	0	0	0	0	0	0	0	44	2	1	1	0	0.291067125
133.5	-2.5	0	0	0	0	0	0	0	0	0	59	1	0	1	0	0
134.5	8.5	1	1	0	1	1	0	0	0	0	5	2	1	0	1	0.500402424	4.001222705	Hotspot 99%
134.5	7.5	2747	212	3.33125665	1263	180	3.624400979	1484	32	1.804695264	41	3	1	1	1	0.638494169
134.5	6.5	9	9	2.197224577	7	7	1.945910149	2	2	0.693147181	2	1	1	0	0	0.636514168	3.902315323	Hotspot 99%
134.5	-0.5	1	1	0	1	1	0	0	0	0	5	2	1	1	0	0.682908105
134.5	-3.5	3	3	1.098612289	3	3	1.098612289	0	0	0	15	2	1	1	0	0.573964491
134.5	-9.5	5	4	1.33217904	5	4	1.33217904	0	0	0	0	0	0	0	0	0
134.5	-11.5	32	32	3.465735903	30	30	3.401197382	2	2	0.693147181	4	2	1	1	0	0.693147181
134.5	-12.5	120	76	4.152982091	119	75	4.139281827	1	1	0	21	2	1	1	0	0.417573212
134.5	0.5	0	0	0	0	0	0	0	0	0	1	1	1	0	0	0
134.5	-7.5	0	0	0	0	0	0	0	0	0	2	2	1	1	0	0.673011667
134.5	-4.5	0	0	0	0	0	0	0	0	0	6	2	1	1	0	0.590842246
134.5	-1.5	0	0	0	0	0	0	0	0	0	21	2	1	1	0	0.636514168
134.5	-5.5	0	0	0	0	0	0	0	0	0	52	3	1	1	1	0.671421307
134.5	-2.5	0	0	0	0	0	0	0	0	0	68	3	1	1	1	0.720672171
134.5	-6.5	0	0	0	0	0	0	0	0	0	92	3	1	1	1	0.583246005
135.5	-8.5	2	2	0.693147181	2	2	0.693147181	0	0	0	0	0	0	0	0	0
135.5	-9.5	3	3	1.098612289	3	3	1.098612289	0	0	0	0	0	0	0	0	0
135.5	-11.5	89	79	4.326993766	87	77	4.300549593	2	2	0.693147181	5	3	1	1	1	1.011404265
135.5	-14.5	2	2	0.693147181	2	2	0.693147181	0	0	0	34	3	1	1	1	0.516301888
135.5	-2.5	0	0	0	0	0	0	0	0	0	7	2	1	1	0	0.693147181
135.5	-4.5	0	0	0	0	0	0	0	0	0	12	1	0	1	0	0
135.5	-13.5	0	0	0	0	0	0	0	0	0	13	2	0	1	1	0.540204142
135.5	-15.5	0	0	0	0	0	0	0	0	0	14	2	0	1	1	0.206192051
135.5	-3.5	0	0	0	0	0	0	0	0	0	16	2	1	1	0	0.636514168
135.5	-1.5	0	0	0	0	0	0	0	0	0	25	2	1	1	0	0.691192782
135.5	-0.5	0	0	0	0	0	0	0	0	0	26	2	1	1	0	0.693147181
135.5	-12.5	0	0	0	0	0	0	0	0	0	26	1	0	1	0	0.126930545			1.731639491	Hotspot 90%
136.5	-1.5	10	10	2.302585093	7	7	1.945910149	3	3	1.098612289	31	2	1	1	0	0.547412469
136.5	-10.5	1	1	0	1	1	0	0	0	0	0	0	0	0	0	0
136.5	-11.5	6	3	1.011404265	6	3	1.011404265	0	0	0	35	2	1	1	0	0.691896659
136.5	-12.5	7	6	1.747868097	7	6	1.747868097	0	0	0	50	3	1	1	1	0.522513416
136.5	-13.5	77	26	2.966192842	77	26	2.966192842	0	0	0	42	2	0	1	1	0.577354049
136.5	-14.5	6	3	1.011404265	6	3	1.011404265	0	0	0	12	2	1	1	0	0.83140252
136.5	-15.5	3	3	1.098612289	3	3	1.098612289	0	0	0	39	2	0	1	1	0.548874384
136.5	20.5	0	0	0	0	0	0	0	0	0	1	1	1	0	0	0
136.5	-8.5	0	0	0	0	0	0	0	0	0	1	1	1	0	0	0
136.5	-9.5	0	0	0	0	0	0	0	0	0	1	1	1	0	0	0
136.5	-16.5	0	0	0	0	0	0	0	0	0	1	1	0	1	0	0
136.5	-2.5	0	0	0	0	0	0	0	0	0	17	2	1	1	0	0.314492201
136.5	-4.5	0	0	0	0	0	0	0	0	0	22	1	0	1	0	0
137.5	8.5	10	10	2.302585093	9	9	2.197224577	1	1	0	9	1	1	0	0	0					2.031511138	Hotspot 95%
137.5	-13.5	3	2	0.636514168	3	2	0.636514168	0	0	0	0	0	0	0	0	0
137.5	-14.5	4	2	0.562335145	4	2	0.562335145	0	0	0	0	0	0	0	0	0
137.5	-15.5	54	30	3.108055715	52	28	3.036433528	2	2	0.693147181	3	1	0	1	0	0
137.5	-16.5	1	1	0	1	1	0	0	0	0	20	2	0	1	1	0.450561209
137.5	-7.5	0	0	0	0	0	0	0	0	0	3	1	0	1	0	0
137.5	-2.5	0	0	0	0	0	0	0	0	0	5	1	0	1	0	0
137.5	-8.5	0	0	0	0	0	0	0	0	0	10	1	0	1	0	0
137.5	-4.5	0	0	0	0	0	0	0	0	0	15	1	0	1	0	0
137.5	-5.5	0	0	0	0	0	0	0	0	0	18	1	0	1	0	0
137.5	-1.5	0	0	0	0	0	0	0	0	0	25	1	0	1	0	0.163023629
138.5	9.5	195	51	3.216505393	112	36	2.951168535	83	15	1.972149469	9	2	1	1	0	0.686961577
138.5	-10.5	4	3	1.039720771	4	3	1.039720771	0	0	0	0	0	0	0	0	0
138.5	-15.5	39	20	2.743374329	39	20	2.743374329	0	0	0	0	0	0	0	0	0
138.5	-16.5	2	1	0	2	1	0	0	0	0	20	3	1	1	1	0.792489105
138.5	-1.5	0	0	0	0	0	0	0	0	0	13	2	1	1	0	0.233791659
138.5	-5.5	0	0	0	0	0	0	0	0	0	16	1	0	1	0	0
138.5	-6.5	0	0	0	0	0	0	0	0	0	20	1	0	1	0	0
138.5	-8.5	0	0	0	0	0	0	0	0	0	23	1	0	1	0	0
138.5	-7.5	0	0	0	0	0	0	0	0	0	25	1	0	1	0	0
139.5	10.5	105	83	4.348548728	85	69	4.169390009	20	14	2.553681558	2	1	1	0	0	0
139.5	9.5	14	14	2.63905733	13	13	2.564949357	1	1	0	5	1	1	0	0	0					1.977072179	Hotspot 95%
139.5	-10.5	1	1	0	1	1	0	0	0	0	0	0	0	0	0	0
139.5	-15.5	68	24	2.78159958	68	24	2.78159958	0	0	0	0	0	0	0	0	0
139.5	-16.5	42	22	2.854306555	41	21	2.808663563	1	1	0	33	3	1	1	1	1.017602986
139.5	-17.5	1	1	0	1	1	0	0	0	0	36	3	1	1	1	0.647154426
139.5	-6.5	0	0	0	0	0	0	0	0	0	1	1	0	1	0	0
139.5	-2.5	0	0	0	0	0	0	0	0	0	6	1	0	1	0	0
139.5	-8.5	0	0	0	0	0	0	0	0	0	7	1	0	1	0	0
139.5	-7.5	0	0	0	0	0	0	0	0	0	9	1	0	1	0	0
140.5	9.5	1	1	0	1	1	0	0	0	0	1	1	1	0	0	0
140.5	-10.5	2	2	0.693147181	2	2	0.693147181	0	0	0	0	0	0	0	0	0
140.5	-15.5	7	7	1.945910149	7	7	1.945910149	0	0	0	0	0	0	0	0	0
140.5	-16.5	3	2	0.636514168	2	1	0	1	1	0	0	0	0	0	0	0
140.5	-17.5	1	1	0	1	1	0	0	0	0	25	3	1	1	1	0.419555892
140.5	-12.5	1	1	0	0	0	0	1	1	0	0	0	0	0	0	0
140.5	-9.5	0	0	0	0	0	0	0	0	0	1	1	0	1	0	0
140.5	8.5	0	0	0	0	0	0	0	0	0	2	1	1	0	0	0
140.5	-2.5	0	0	0	0	0	0	0	0	0	5	1	0	1	0	0
140.5	-8.5	0	0	0	0	0	0	0	0	0	17	1	0	1	0	0
141.5	-10.5	9	5	1.303092404	3	3	1.098612289	6	2	0.450561209	2	1	1	0	0	0
141.5	-11.5	2	2	0.693147181	2	2	0.693147181	0	0	0	2	2	1	0	1	0.693147181
141.5	-12.5	14	8	1.945910149	14	8	1.945910149	0	0	0	32	3	1	1	1	0.659746852
141.5	-8.5	0	0	0	0	0	0	0	0	0	2	1	0	1	0	0
141.5	-17.5	0	0	0	0	0	0	0	0	0	6	1	0	1	0	0
141.5	-9.5	0	0	0	0	0	0	0	0	0	14	2	1	1	0	0.376770161
141.5	-14.5	0	0	0	0	0	0	0	0	0	14	1	0	1	0	0
141.5	-16.5	0	0	0	0	0	0	0	0	0	20	1	0	1	0	0
141.5	-13.5	0	0	0	0	0	0	0	0	0	22	2	0	1	1	0.551079928
141.5	-15.5	0	0	0	0	0	0	0	0	0	26	1	0	1	0	0
142.5	20.5	4	4	1.386294361	3	3	1.098612289	1	1	0	0	0	0	0	0	0
142.5	15.5	19	15	2.625048159	15	12	2.395908119	4	3	1.039720771	0	0	0	0	0	0					2.479530039	Hotspot 95%
142.5	-2.5	1	1	0	1	1	0	0	0	0	0	0	0	0	0	0
142.5	-10.5	65	47	3.694307667	59	42	3.572132702	6	5	1.560710409	89	3	1	1	1	0.908913566
142.5	-11.5	45	24	3.074856565	44	23	3.035751757	1	1	0	44	3	1	1	1	0.971849547			1.802444146	Hotspot 90%
142.5	23.5	4	2	0.562335145	0	0	0	4	2	0.562335145	0	0	0	0	0	0
142.5	-9.5	4	3	1.039720771	0	0	0	4	3	1.039720771	43	2	1	1	0	0.683697926					1.675503319	Hotspot 90%
142.5	-1.5	1	1	0	0	0	0	1	1	0	1	1	1	0	0	0
142.5	-3.5	0	0	0	0	0	0	0	0	0	1	1	0	1	0	0
142.5	-8.5	0	0	0	0	0	0	0	0	0	4	1	0	1	0	0
142.5	-12.5	0	0	0	0	0	0	0	0	0	6	1	0	1	0	0.206192051			1.746210601	Hotspot 90%
143.5	16.5	12	9	2.094729048	9	7	1.831020481	3	2	0.636514168	0	0	0	0	0	0					2.655479237	Hotspot 99%
143.5	11.5	2	1	0	2	1	0	0	0	0	0	0	0	0	0	0
143.5	-3.5	1	1	0	1	1	0	0	0	0	6	2	0	1	1	0.450561209
143.5	-9.5	85	54	3.781018396	53	40	3.594228344	32	14	2.331128906	36	2	1	1	0	0.534988405
143.5	-10.5	119	39	3.275801025	68	31	3.266594002	51	8	1.694624811	60	1	1	0	0	0	2.258918407	Hotspot 95%	2.48745939	Hotspot 95%	2.452687463	Hotspot 95%
143.5	-11.5	214	67	3.802332487	178	60	3.691041862	36	7	1.659416313	73	3	1	1	1	0.318460979	1.827123106	Hotspot 90%			2.093362798	Hotspot 95%
143.5	-12.5	112	44	3.413233902	107	41	3.332482219	5	3	1.054920168	80	3	1	1	1	0.842972932			1.736374387	Hotspot 90%	1.654392306	Hotspot 90%
143.5	-13.5	131	51	3.464598498	127	48	3.400075656	4	3	1.039720771	61	3	1	1	1	0.907121042
143.5	-14.5	29	14	2.404904889	27	13	2.313501943	2	1	0	16	3	1	1	1	0.940371653	2.461390783	Hotspot 95%			3.824129729	Hotspot 99%
143.5	21.5	4	2	0.693147181	0	0	0	4	2	0.693147181	0	0	0	0	0	0
143.5	-1.5	0	0	0	0	0	0	0	0	0	2	1	1	0	0	0
143.5	-7.5	0	0	0	0	0	0	0	0	0	2	1	0	1	0	0
143.5	7.5	0	0	0	0	0	0	0	0	0	4	1	1	0	0	0
143.5	-8.5	0	0	0	0	0	0	0	0	0	16	1	0	1	0	0
144.5	21.5	7	4	1.277034259	1	1	0	6	3	0.673011667	0	0	0	0	0	0
144.5	20.5	60	33	3.375034974	50	28	3.215206823	10	5	1.470808476	0	0	0	0	0	0
144.5	13.5	282	135	4.457669239	232	127	4.613397786	50	8	1.099617309	19	3	1	1	1	0.633039512
144.5	12.5	12	10	2.25385759	6	5	1.560710409	6	5	1.560710409	2	1	1	0	0	0					1.837873521	Hotspot 90%
144.5	-3.5	7	3	0.955699891	7	3	0.955699891	0	0	0	5	2	1	1	0	0.673011667
144.5	-4.5	1	1	0	1	1	0	0	0	0	3	1	0	1	0	0
144.5	-9.5	23	13	2.340950814	7	7	1.945910149	16	6	1.630432583	15	1	1	0	0	0
144.5	-10.5	3	3	1.098612289	3	3	1.098612289	0	0	0	13	1	1	0	0	0					2.07460475	Hotspot 95%
144.5	-11.5	10	8	1.973001406	10	8	1.973001406	0	0	0	5	1	1	0	0	0	2.608322408	Hotspot 99%			1.737711084	Hotspot 90%
144.5	-13.5	64	35	3.362741001	57	30	3.197779258	7	5	1.549826046	8	1	1	0	0	0	6.758020669	Hotspot 99%	6.266482588	Hotspot 99%	3.634983537	Hotspot 99%
144.5	-14.5	67	27	2.91751168	66	26	2.882971061	1	1	0	73	3	1	1	1	1.051094537	5.502587659	Hotspot 99%	6.726245043	Hotspot 99%	4.293784646	Hotspot 99%
144.5	8.5	0	0	0	0	0	0	0	0	0	1	1	1	0	0	0
144.5	7.5	0	0	0	0	0	0	0	0	0	3	1	1	0	0	0
144.5	-1.5	0	0	0	0	0	0	0	0	0	10	1	1	0	0	0
144.5	-7.5	0	0	0	0	0	0	0	0	0	41	1	0	1	0	0
145.5	20.5	100	55	3.689431723	73	43	3.50682973	27	12	2.022915482	0	0	0	0	0	0
145.5	19.5	24	14	2.452576663	19	11	2.201511866	5	3	0.950270539	0	0	0	0	0	0					1.77002292	Hotspot 90%
145.5	18.5	65	37	3.433424201	46	29	3.197661939	19	8	1.937199798	0	0	0	0	0	0					2.066076554	Hotspot 95%
145.5	17.5	49	34	3.373668867	31	23	3.025596904	18	11	2.18318727	0	0	0	0	0	0					1.948002017	Hotspot 90%
145.5	16.5	47	26	3.073982176	35	19	2.765669185	12	7	1.748155457	1	1	1	0	0	0					2.423115917	Hotspot 95%
145.5	15.5	104	83	4.34937238	88	70	4.175938599	16	13	2.51265853	10	2	1	1	0	0.325082973					2.074703208	Hotspot 95%
145.5	14.5	37	26	3.118883405	26	20	2.897932597	11	6	1.594166699	9	1	1	0	0	0					1.90605567	Hotspot 90%
145.5	-4.5	43	22	2.814088846	43	22	2.814088846	0	0	0	7	1	1	0	0	0
145.5	-5.5	754	335	5.344749148	711	315	5.265637899	43	20	2.817724846	2	1	0	1	0	0.636514168
145.5	-14.5	3809	583	5.52713225	3187	521	5.37897845	622	62	3.560410879	39	3	1	1	1	0.793487986					1.813848851	Hotspot 90%
145.5	-15.5	293	118	4.335719503	245	92	4.092941651	48	26	2.85271762	53	3	1	1	1	0.686610292	6.37841477	Hotspot 99%	6.735053187	Hotspot 99%	3.80746876	Hotspot 99%
145.5	-16.5	755	253	4.793777719	473	215	5.023048994	282	38	2.637594029	47	3	1	1	1	0.844486735			7.944037872	Hotspot 99%	5.630337532	Hotspot 99%
145.5	-17.5	34	14	2.369843313	29	12	2.202592115	5	2	0.500402424	2	1	0	1	0	0.955699891	3.342601651	Hotspot 99%	6.118255119	Hotspot 99%	6.618459902	Hotspot 99%
145.5	9.5	0	0	0	0	0	0	0	0	0	1	1	1	0	0	0
145.5	7.5	0	0	0	0	0	0	0	0	0	1	1	1	0	0	0
145.5	-2.5	0	0	0	0	0	0	0	0	0	1	1	1	0	0	0
145.5	-0.5	0	0	0	0	0	0	0	0	0	2	1	1	0	0	0
145.5	-1.5	0	0	0	0	0	0	0	0	0	3	1	1	0	0	0
145.5	8.5	0	0	0	0	0	0	0	0	0	5	1	1	0	0	0
145.5	-7.5	0	0	0	0	0	0	0	0	0	7	1	0	1	0	0
145.5	-10.5	0	0	0	0	0	0	0	0	0	7	1	1	0	0	0
146.5	18.5	1	1	0	1	1	0	0	0	0	0	0	0	0	0	0
146.5	13.5	2	2	0.693147181	2	2	0.693147181	0	0	0	0	0	0	0	0	0			1.763354188	Hotspot 90%	2.72394028	Hotspot 99%
146.5	-1.5	174	22	2.554337586	92	14	2.096033051	82	8	1.601214689	5	1	1	0	0	0					2.483211228	Hotspot 95%
146.5	-2.5	30	30	3.401197382	28	28	3.33220451	2	2	0.693147181	39	2	1	1	0	0.562335145
146.5	-4.5	13	7	1.844621476	13	7	1.844621476	0	0	0	8	1	1	0	0	0
146.5	-5.5	6	6	1.791759469	6	6	1.791759469	0	0	0	7	1	1	0	0	0
146.5	-9.5	2	2	0.693147181	2	2	0.693147181	0	0	0	12	2	1	1	0	0.649248355
146.5	-13.5	24	15	2.449692435	11	10	2.271868513	13	5	1.326920194	3	1	1	0	0	0	2.991356558	Hotspot 99%	3.33760837	Hotspot 99%
146.5	-14.5	2	2	0.693147181	2	2	0.693147181	0	0	0	0	0	0	0	0	0	4.043107462	Hotspot 99%	4.700721161	Hotspot 99%	3.084041982	Hotspot 99%
146.5	-16.5	243	80	3.859006784	148	66	3.972284864	95	14	1.981806697	11	1	1	0	0	0.206192051	1.749662076	Hotspot 90%	5.549789	Hotspot 99%	4.080888646	Hotspot 99%
146.5	-17.5	620	240	5.035213051	531	212	4.887095058	89	28	3.053323704	50	3	1	1	1	0.808225024			2.295214456	Hotspot 95%	3.753902311	Hotspot 99%
146.5	-6.5	0	0	0	0	0	0	0	0	0	1	1	0	1	0	0			1.754364896	Hotspot 90%
146.5	8.5	0	0	0	0	0	0	0	0	0	3	1	1	0	0	0
146.5	7.5	0	0	0	0	0	0	0	0	0	5	1	1	0	0	0
146.5	-8.5	0	0	0	0	0	0	0	0	0	19	2	1	1	0	0.673011667
147.5	18.5	1	1	0	1	1	0	0	0	0	0	0	0	0	0	0
147.5	-1.5	182	22	2.469889086	99	14	2.022072774	83	8	1.492602743	2	1	1	0	0	0					2.259830049	Hotspot 95%
147.5	-2.5	135	115	4.707531687	119	101	4.578262538	16	14	2.599301927	36	2	1	1	0	0.534908243
147.5	-3.5	2	2	0.693147181	1	1	0	1	1	0	2	1	1	0	0	0
147.5	-5.5	7	6	1.747868097	7	6	1.747868097	0	0	0	26	2	1	1	0	0.244930027
147.5	-6.5	29	19	2.757570705	26	16	2.578018514	3	3	1.098612289	8	3	1	1	1	0.891867395
147.5	-9.5	24	24	3.17805383	23	23	3.135494216	1	1	0	25	3	1	1	1	0.806041505
147.5	-14.5	2	2	0.693147181	2	2	0.693147181	0	0	0	0	0	0	0	0	0			2.514210504	Hotspot 95%	3.483900089	Hotspot 99%
147.5	-15.5	1	1	0	1	1	0	0	0	0	1	1	1	0	0	0
147.5	-16.5	2	2	0.693147181	1	1	0	1	1	0	5	1	1	0	0	0
147.5	7.5	0	0	0	0	0	0	0	0	0	4	1	1	0	0	0
147.5	8.5	0	0	0	0	0	0	0	0	0	7	1	1	0	0	0
147.5	-10.5	0	0	0	0	0	0	0	0	0	8	2	1	1	0	0.690923309
147.5	-7.5	0	0	0	0	0	0	0	0	0	17	3	1	1	1	0.556646904
148.5	-3.5	68	57	3.98755938	53	45	3.751167328	15	12	2.430791329	0	0	0	0	0	0
148.5	-5.5	7	4	1.277034259	6	3	1.011404265	1	1	0	40	2	1	1	0	0.494315658
148.5	-6.5	16	8	2.014035524	16	8	2.014035524	0	0	0	12	2	1	1	0	0.462036909
148.5	-7.5	1	1	0	1	1	0	0	0	0	0	0	0	0	0	0
148.5	-15.5	1	1	0	1	1	0	0	0	0	0	0	0	0	0	0
148.5	-16.5	1	1	1.098612289	1	1	0.693147181	0	0	0	0	0	0	0	0	0					2.773674259	Hotspot 99%
148.5	-17.5	7	6	1.747868097	3	3	1.098612289	4	3	1.039720771	17	1	1	0	0	0					2.391281607	Hotspot 95%
148.5	9.5	0	0	0	0	0	0	0	0	0	1	1	1	0	0	0
148.5	-2.5	0	0	0	0	0	0	0	0	0	1	1	1	0	0	0
148.5	-9.5	0	0	0	0	0	0	0	0	0	6	1	0	1	0	0.474139313
148.5	7.5	0	0	0	0	0	0	0	0	0	19	1	1	0	0	0
148.5	8.5	0	0	0	0	0	0	0	0	0	29	1	1	0	0	0
148.5	-10.5	0	0	0	0	0	0	0	0	0	31	2	1	1	0	0.686961577
148.5	-8.5	0	0	0	0	0	0	0	0	0	43	2	1	1	0	0.494315658
149.5	17.5	1	1	0	1	1	0	0	0	0	0	0	0	0	0	0
149.5	-2.5	6	5	1.560710409	4	4	1.386294361	2	1	0	3	1	1	0	0	0			2.747026528	Hotspot 99%	1.714236341	Hotspot 90%
149.5	-4.5	6	6	1.791759469	6	6	1.791759469	0	0	0	0	0	0	0	0	0
149.5	-9.5	13	12	2.45831133	13	12	2.45831133	0	0	0	37	3	1	1	1	0.683140635
149.5	-16.5	70	39	3.372699106	39	26	2.965363155	31	13	2.334761773	8	1	1	0	0	0
149.5	-17.5	7	6	1.747868097	2	2	0.693147181	5	4	1.33217904	2	1	1	0	0	0					1.860567725	Hotspot 90%
149.5	5.5	0	0	0	0	0	0	0	0	0	2	1	1	0	0	0
149.5	6.5	0	0	0	0	0	0	0	0	0	4	1	1	0	0	0
149.5	8.5	0	0	0	0	0	0	0	0	0	6	1	1	0	0	0
149.5	-15.5	0	0	0	0	0	0	0	0	0	6	1	1	0	0	0
149.5	7.5	0	0	0	0	0	0	0	0	0	9	1	1	0	0	0
149.5	-6.5	0	0	0	0	0	0	0	0	0	14	2	1	1	0	0.673011667
149.5	-1.5	0	0	0	0	0	0	0	0	0	15	2	1	1	0	0.392674467			3.933375233	Hotspot 99%
149.5	-5.5	0	0	0	0	0	0	0	0	0	34	2	1	1	0	0.648279167
149.5	-10.5	0	0	0	0	0	0	0	0	0	34	2	1	1	0	0.590842246	1.805293869	Hotspot 90%
149.5	-8.5	0	0	0	0	0	0	0	0	0	47	1	1	0	0	0
150.5	2.5	25	24	3.16342405	25	24	3.16342405	0	0	0	0	0	0	0	0	0
150.5	-2.5	934	379	5.211134841	631	317	5.314065175	303	62	3.054339479	56	3	1	1	1	0.796900146
150.5	-4.5	8	7	1.906154747	8	7	1.906154747	0	0	0	1	1	1	0	0	0
150.5	-5.5	89	78	4.317296617	79	68	4.176419524	10	10	2.302585093	35	2	1	1	0	0.542348942
150.5	-8.5	1	1	0	1	1	0	0	0	0	58	2	1	1	0	0.081510411
150.5	-9.5	14	12	2.441015278	11	9	2.145841753	3	3	1.098612289	75	2	1	1	0	0.565470113	2.721333774	Hotspot 99%	2.153653758	Hotspot 95%
150.5	-10.5	748	237	4.11397936	431	224	4.775876271	317	13	1.605996561	68	3	1	1	1	0.72850856
150.5	-14.5	1	1	0	1	1	0	0	0	0	0	0	0	0	0	0
150.5	-3.5	3	2	0.636514168	0	0	0	3	2	0.636514168	0	0	0	0	0	0.693147181			2.574114438	Hotspot 95%
150.5	-17.5	1	1	0	0	0	0	1	1	0	20	1	1	0	0	0
150.5	-11.5	0	0	0	0	0	0	0	0	0	1	1	1	0	0	0	2.638945528	Hotspot 99%
150.5	-16.5	0	0	0	0	0	0	0	0	0	7	1	1	0	0	0
150.5	-6.5	0	0	0	0	0	0	0	0	0	10	1	0	1	0	0
150.5	8.5	0	0	0	0	0	0	0	0	0	12	1	1	0	0	0
151.5	7.5	563	40	2.389784363	351	32	2.330910362	212	8	0.728277752	38	3	1	1	1	0.708018976
151.5	-4.5	5	5	1.609437912	4	4	1.386294361	1	1	0	46	2	1	1	0	0.636514168
151.5	-9.5	2	2	0.693147181	2	2	0.693147181	0	0	0	16	2	1	1	0	0.264052052
151.5	-10.5	3	3	1.098612289	2	2	0.693147181	1	1	0	45	2	1	1	0	0.321465962	2.228012641	Hotspot 95%
151.5	-17.5	15	12	2.430791329	7	6	1.747868097	8	6	1.732867951	24	1	1	0	0	0
151.5	-3.5	1	1	0	0	0	0	1	1	0	12	2	1	1	0	0.422709088
151.5	8.5	0	0	0	0	0	0	0	0	0	7	1	1	0	0	0
151.5	-5.5	0	0	0	0	0	0	0	0	0	12	2	1	1	0	0.67652596
151.5	-2.5	0	0	0	0	0	0	0	0	0	14	2	1	1	0	0.79098735			2.951801046	Hotspot 99%
151.5	-11.5	0	0	0	0	0	0	0	0	0	15	1	1	0	0	0	2.987260395	Hotspot 99%
151.5	-8.5	0	0	0	0	0	0	0	0	0	20	2	1	1	0	0.627941589
152.5	-4.5	3	3	1.098612289	1	1	0	2	2	0.693147181	29	3	1	1	1	0.603747961
152.5	-9.5	11	6	1.420571926	11	6	1.420571926	0	0	0	24	1	1	0	0	0
152.5	-10.5	546	38	2.877469317	325	29	2.777339946	221	9	1.357330068	20	1	1	0	0	0
152.5	6.5	0	0	0	0	0	0	0	0	0	2	1	1	0	0	0
152.5	-8.5	0	0	0	0	0	0	0	0	0	2	1	1	0	0	0
152.5	-17.5	0	0	0	0	0	0	0	0	0	3	1	1	0	0	0
152.5	8.5	0	0	0	0	0	0	0	0	0	7	1	1	0	0	0
152.5	-3.5	0	0	0	0	0	0	0	0	0	19	2	1	1	0	0.325082973
152.5	-11.5	0	0	0	0	0	0	0	0	0	33	2	1	1	0	0.112515934
152.5	-2.5	0	0	0	0	0	0	0	0	0	0	0	0	0	0	0.673011667
153.5	-11.5	2	2	0.693147181	2	2	0.693147181	0	0	0	65	2	1	1	0	0.605109375
153.5	-3.5	0	0	0	0	0	0	0	0	0	1	1	1	0	0	0
153.5	-1.5	0	0	0	0	0	0	0	0	0	3	1	1	0	0	0
153.5	-10.5	0	0	0	0	0	0	0	0	0	3	1	1	0	0	0
153.5	-4.5	0	0	0	0	0	0	0	0	0	4	1	1	0	0	0
153.5	-9.5	0	0	0	0	0	0	0	0	0	9	1	1	0	0	0
153.5	5.5	0	0	0	0	0	0	0	0	0	12	1	1	0	0	0
154.5	-4.5	1	1	0	1	1	0	0	0	0	3	1	1	0	0	0
154.5	-5.5	6	4	1.242453325	4	2	0.562335145	2	2	0.693147181	35	2	1	1	0	0.648279167
154.5	8.5	0	0	0	0	0	0	0	0	0	1	1	1	0	0	0
154.5	3.5	0	0	0	0	0	0	0	0	0	2	1	1	0	0	0
154.5	1.5	0	0	0	0	0	0	0	0	0	2	1	1	0	0	0
154.5	-3.5	0	0	0	0	0	0	0	0	0	7	1	1	0	0	0
154.5	-11.5	0	0	0	0	0	0	0	0	0	14	2	1	1	0	0.668248478
155.5	-17.5	0	0	0	0	0	0	0	0	0	1	1	1	0	0	0
155.5	-4.5	0	0	0	0	0	0	0	0	0	4	1	1	0	0	0
155.5	-10.5	0	0	0	0	0	0	0	0	0	4	1	1	0	0	0
155.5	-7.5	0	0	0	0	0	0	0	0	0	7	2	1	1	0	0.598269589
155.5	7.5	0	0	0	0	0	0	0	0	0	9	1	1	0	0	0
155.5	-5.5	0	0	0	0	0	0	0	0	0	10	2	1	1	0	0.540204142
155.5	-6.5	0	0	0	0	0	0	0	0	0	22	2	1	1	0	0.295439192
156.5	20.5	1	1	0	1	1	0	0	0	0	0	0	0	0	0	0
156.5	-7.5	2	2	0.693147181	2	2	0.693147181	0	0	0	33	2	1	1	0	0.592072601
156.5	-8.5	206	39	3.133049625	131	28	2.790327005	75	11	1.930604695	11	2	1	1	0	0.514653165	2.366041613	Hotspot 95%
156.5	-4.5	0	0	0	0	0	0	0	0	0	2	1	1	0	0	0
156.5	-6.5	0	0	0	0	0	0	0	0	0	33	2	1	1	0	0.500402424
157.5	6.5	15	15	2.708050201	14	14	2.63905733	1	1	0	2	2	1	1	0	0.636514168					1.731165772	Hotspot 90%
157.5	-7.5	1	1	0	1	1	0	0	0	0	58	2	1	1	0	0.594130023	2.166847797	Hotspot 95%
157.5	-8.5	389	63	3.334765741	239	45	3.155546967	150	18	1.89123911	79	2	1	1	0	0.669327963
157.5	-6.5	0	0	0	0	0	0	0	0	0	1	1	1	0	0	0.562335145	1.675514141	Hotspot 90%
157.5	7.5	0	0	0	0	0	0	0	0	0	2	2	1	1	0	0.693147181					1.678999749	Hotspot 90%
157.5	5.5	0	0	0	0	0	0	0	0	0	3	1	1	0	0	0
158.5	22.5	5	5	1.609437912	5	5	1.609437912	0	0	0	0	0	0	0	0	0
158.5	7.5	39	24	2.956650384	34	22	2.853201466	5	2	0.673011667	0	0	0	0	0	0					1.774665697	Hotspot 90%
158.5	6.5	66	32	3.464373598	47	29	3.597390191	19	3	0.708018976	14	2	1	1	0	0.684616278
158.5	-7.5	2	2	0.693147181	2	2	0.693147181	0	0	0	59	2	1	1	0	0.671703461					1.699131041	Hotspot 90%
158.5	-8.5	253	44	2.909805973	131	34	2.897873398	122	10	1.486503051	11	2	1	1	0	0.598269589	2.190425184	Hotspot 95%
158.5	-9.5	12	9	2.13833306	8	6	1.732867951	4	3	1.039720771	1	1	1	0	0	0	2.117194241	Hotspot 95%	1.823722607	Hotspot 90%	3.105847014	Hotspot 99%
159.5	-8.5	38	37	3.601104729	31	30	3.389268032	7	7	1.945910149	49	2	1	1	0	0.624940275			2.439104953	Hotspot 95%	2.11608049	Hotspot 95%
159.5	-9.5	111	68	4.039124203	102	60	3.909004466	9	8	2.043191871	25	2	1	1	0	0.425328293			1.928077299	Hotspot 90%	3.089507497	Hotspot 99%
159.5	-10.5	10	10	2.302585093	8	8	2.079441542	2	2	0.693147181	0	0	0	0	0	0			1.826528858	Hotspot 90%	2.444051894	Hotspot 95%
159.5	6.5	0	0	0	0	0	0	0	0	0	1	1	1	0	0	0
159.5	-11.5	0	0	0	0	0	0	0	0	0	1	1	1	0	0	0
159.5	-14.5	0	0	0	0	0	0	0	0	0	1	1	1	0	0	0
159.5	-4.5	0	0	0	0	0	0	0	0	0	5	1	1	0	0	0
159.5	-7.5	0	0	0	0	0	0	0	0	0	11	2	1	1	0	0.579915171	2.070185606	Hotspot 95%	2.205390647	Hotspot 95%	2.09089801	Hotspot 95%
159.5	-5.5	0	0	0	0	0	0	0	0	0	17	1	1	0	0	0
160.5	-8.5	538	157	4.0874288	337	129	4.123294024	201	28	2.258462375	35	2	1	1	0	0.647446639			2.388862287	Hotspot 95%	1.678289849	Hotspot 90%
160.5	-9.5	644	201	4.583952472	445	171	4.676495964	199	30	2.376067459	38	2	1	1	0	0.610864302			2.374486196	Hotspot 95%	2.730116067	Hotspot 99%
160.5	9.5	0	0	0	0	0	0	0	0	0	1	1	1	0	0	0
160.5	6.5	0	0	0	0	0	0	0	0	0	1	1	1	0	0	0
160.5	-7.5	0	0	0	0	0	0	0	0	0	1	1	1	0	0	0	1.709183279	Hotspot 90%	2.089358443	Hotspot 95%
160.5	-12.5	0	0	0	0	0	0	0	0	0	14	1	1	0	0	0
160.5	-11.5	0	0	0	0	0	0	0	0	0	17	2	1	0	1	0.206192051					1.883916728	Hotspot 90%
161.5	-9.5	13	13	2.564949357	12	12	2.48490665	1	1	0	41	3	1	1	1	0.816934514			3.563440895	Hotspot 99%	2.536298599	Hotspot 95%
161.5	-10.5	68	58	4.015640887	62	54	3.948257693	6	4	1.329661349	31	2	1	1	0	0.142505867			1.758729427	Hotspot 90%
161.5	-8.5	0	0	0	0	0	0	0	0	0	4	2	1	1	0	0.679193266	1.824567472	Hotspot 90%	3.009202778	Hotspot 99%	3.767379583	Hotspot 99%
162.5	5.5	13	13	2.564949357	10	10	2.302585093	3	3	1.098612289	4	3	1	1	1	1.039720771
162.5	-17.5	18	18	2.890371758	14	14	2.63905733	4	4	1.386294361	1	1	1	0	0	0
162.5	-10.5	0	0	1.609437912	0	0	1.098612289	0	0	0.693147181	17	2	1	1	0	0.462036909
162.5	-8.5	0	0	0	0	0	0	0	0	0	1	1	1	0	0	0
162.5	11.5	0	0	0	0	0	0	0	0	0	12	1	1	0	0	0
163.5	5.5	37	29	3.29703675	34	26	3.184783965	3	3	1.098612289	0	0	0	0	0	1.098612289
163.5	-9.5	3	3	1.098612289	3	3	1.098612289	0	0	0	0	0	0	0	0	0					1.663258485	Hotspot 90%
163.5	-13.5	1	1	0	1	1	0	0	0	0	0	0	0	0	0	0
163.5	-15.5	2	2	0.693147181	2	2	0.693147181	0	0	0	0	0	0	0	0	0
163.5	-17.5	17	16	2.751666617	17	16	2.751666617	0	0	0	0	0	0	0	0	0
	Note	ALL: all molluscan species
		ALL NP: all molluscan species excluding protected species
		TSP: threatened molluscan species
		CSM: biogenic habitat (including coral, seagrass and mangrove)
		SE: sample effort
		SR: species richness
		SN: Shannon Wiener index
		GI_star: Z-scores (GI statistics). For positive Z-scores with statistical significance, the larger the Z-score, the stronger the clustering of hot spots
		significance: Confidence level
